# Supplementary material for: Hexaaqua­chromium(III) pyridine-2,4,6-tricarboxyl­ate dihydrate
Source: Acta Crystallogr Sect E Struct Rep Online. 2010 Jun 26;66(Pt 7):m843. doi: 10.1107/S1600536810023767 (PMC3006931; doi:10.1107/S1600536810023767)
Supplement: Supplementary file 2 [file e-66-0m843-Isup2.hkl]

# 
# h,k,l, Fc-squared, Fo-squared, sigma(Fo-squared) and status flag 
# 
data_I
_shelx_title '  P21/c' 
_shelx_refln_list_code          4 
_shelx_F_calc_maximum      161.43 
_exptl_crystal_F_000       836.00 
_reflns_d_resolution_high  0.7696 
 
loop_ 
 _symmetry_equiv_pos_as_xyz 
 'x, y, z' 
 '-x, y+1/2, -z+1/2' 
 '-x, -y, -z' 
 'x, -y-1/2, z-1/2' 
 
_cell_length_a     7.8610 
_cell_length_b    16.9269 
_cell_length_c    11.6823 
_cell_angle_alpha  90.000 
_cell_angle_beta  100.649 
_cell_angle_gamma  90.000 
 
_shelx_F_squared_multiplier     1.000 
 
loop_ 
 _refln_index_h 
 _refln_index_k 
 _refln_index_l 
 _refln_F_squared_calc 
 _refln_F_squared_meas 
 _refln_F_squared_sigma 
 _refln_observed_status 
   2   0   0       38.54        7.37     10.08 o 
   3   0   0       99.93      155.93     15.47 o 
   4   0   0      831.37      793.57     58.80 o 
   5   0   0     2250.75     2547.50    119.99 o 
   6   0   0       54.42       47.16     46.62 o 
   7   0   0       93.66      122.54     53.34 o 
   8   0   0       11.75      -21.50     48.52 o 
   9   0   0      132.36      111.80     49.26 o 
  10   0   0      260.61      196.88     91.70 o 
   2   1   0      232.21      309.62     12.79 o 
   3   1   0      619.30      914.86     23.11 o 
   4   1   0     2186.75     2267.17     99.28 o 
   5   1   0     3352.22     3261.28    123.67 o 
   6   1   0      532.20      586.09     69.66 o 
   7   1   0        8.15        1.81     31.27 o 
   8   1   0      279.25      256.49     29.73 o 
   9   1   0      131.27      140.50     30.33 o 
  10   1   0       52.11       10.72     70.50 o 
   1   2   0     1925.21     1223.45     47.41 o 
   2   2   0     5214.46     5277.89     60.59 o 
   3   2   0     2920.75     2876.31     37.92 o 
   4   2   0       77.28      117.95     23.51 o 
   5   2   0     1104.09     1063.33     54.57 o 
   6   2   0      538.76      534.83     63.82 o 
   7   2   0      143.62      125.46     16.32 o 
   8   2   0       11.43       36.22     41.99 o 
   9   2   0      102.03      118.18     23.75 o 
   1   3   0       68.59       76.55      5.30 o 
   2   3   0       36.23       50.13      4.98 o 
   3   3   0      398.59      500.01     14.93 o 
   4   3   0      197.48      191.78     11.74 o 
   5   3   0      132.16      132.81     12.14 o 
   6   3   0      336.77      331.60     19.00 o 
   7   3   0      162.75      141.47     20.46 o 
   8   3   0        0.63        3.99     15.59 o 
   9   3   0       28.91       49.43     20.86 o 
   0   4   0    26058.74    26646.53    395.98 o 
   1   4   0      841.76      775.61     14.47 o 
   2   4   0     2594.83     2772.60     40.88 o 
   3   4   0      244.43      190.60     13.52 o 
   4   4   0     1059.71      909.36     26.78 o 
   5   4   0     1549.02     1566.14     49.26 o 
   6   4   0      277.05      296.12     38.57 o 
   7   4   0       80.57       73.82     19.59 o 
   8   4   0        5.79      -23.54     22.65 o 
   9   4   0      229.30      266.51     35.52 o 
   1   5   0     1309.94     1805.87     25.40 o 
   2   5   0       32.83       63.53      6.35 o 
   3   5   0       13.08       32.27      5.84 o 
   4   5   0     3000.15     2775.23     87.02 o 
   5   5   0     3108.12     2825.98    113.43 o 
   6   5   0      676.79      734.58     34.11 o 
   7   5   0        3.10       22.42     17.91 o 
   8   5   0       77.18      102.54     45.82 o 
   9   5   0       49.35       31.80     22.23 o 
   0   6   0      369.99      280.63     16.63 o 
   1   6   0      432.41      497.65     13.42 o 
   2   6   0      181.91      125.78      9.11 o 
   3   6   0     3411.87     3280.43     44.39 o 
   4   6   0     1692.13     1542.89     48.15 o 
   5   6   0       51.49       66.30     13.81 o 
   6   6   0       71.66       89.18     16.09 o 
   7   6   0      506.78      486.66     42.54 o 
   8   6   0       83.86      142.27     29.89 o 
   9   6   0       39.43       80.19     49.86 o 
   1   7   0     4509.47     4134.68     50.24 o 
   2   7   0     4870.99     5204.87     74.86 o 
   3   7   0      660.16      657.87     19.77 o 
   4   7   0       91.76      110.90     11.48 o 
   5   7   0      812.82      748.88     33.19 o 
   6   7   0      282.39      242.93     28.03 o 
   7   7   0      685.43      675.62     80.91 o 
   8   7   0      133.54      120.57     29.82 o 
   9   7   0       94.53       82.77     28.65 o 
   0   8   0      590.26      689.25     31.93 o 
   1   8   0      386.96      415.33     16.66 o 
   2   8   0      798.22      793.39     26.63 o 
   3   8   0      585.62      594.32     22.61 o 
   4   8   0      448.18      436.67     17.40 o 
   5   8   0       53.85       30.96     10.98 o 
   6   8   0      361.57      352.37     32.79 o 
   7   8   0      253.88      279.08     31.22 o 
   8   8   0      513.86      457.64     47.53 o 
   9   8   0       17.11       49.93     27.95 o 
   1   9   0     1927.94     2137.36     42.42 o 
   2   9   0      659.42      713.62     26.66 o 
   3   9   0     1126.53     1183.53     33.54 o 
   4   9   0      479.72      461.45     21.03 o 
   5   9   0      411.83      388.69     22.55 o 
   6   9   0       78.36      100.49     15.50 o 
   7   9   0       97.32       84.08     15.71 o 
   8   9   0       65.03       62.37     17.11 o 
   9   9   0       19.70       70.23     30.04 o 
   0  10   0       29.67       -5.43     13.61 o 
   1  10   0     5497.71     5556.59     87.60 o 
   2  10   0     2688.93     2628.69     66.85 o 
   3  10   0     1211.26     1216.72     36.70 o 
   4  10   0      137.62      136.06     15.60 o 
   5  10   0      544.92      529.99     34.12 o 
   6  10   0       41.95       50.06     14.88 o 
   7  10   0       68.03       58.28     17.12 o 
   8  10   0       33.13       60.85     27.91 o 
   1  11   0     1065.04     1085.17     44.60 o 
   2  11   0     2877.83     2931.06    107.06 o 
   3  11   0      656.19      636.72     28.35 o 
   4  11   0       26.93        5.12     12.10 o 
   5  11   0      917.38      968.09     85.89 o 
   6  11   0      208.73      226.66     24.42 o 
   7  11   0      409.36      461.56     31.95 o 
   8  11   0      403.07      443.93     33.38 o 
   0  12   0     2249.03     2442.35     90.72 o 
   1  12   0      841.25      903.33     35.64 o 
   2  12   0      365.94      261.41     21.71 o 
   3  12   0      678.89      764.46     33.11 o 
   4  12   0      473.24      421.96     28.60 o 
   5  12   0      179.04      158.46     24.73 o 
   6  12   0       44.49       79.97     18.41 o 
   7  12   0        7.37      -14.56     14.35 o 
   8  12   0        8.79       33.22     21.84 o 
   1  13   0      251.75      263.53     24.60 o 
   2  13   0      132.95      151.13     20.10 o 
   3  13   0       33.20       42.04     16.15 o 
   4  13   0        0.19       -3.91     12.00 o 
   5  13   0      347.27      386.26     36.23 o 
   6  13   0      130.57      122.97     22.50 o 
   7  13   0      240.05      309.64     30.26 o 
   8  13   0        4.32       -1.78     24.16 o 
   0  14   0      288.45      189.80     35.85 o 
   1  14   0      952.19      973.80     39.88 o 
   2  14   0      243.51      220.47     23.13 o 
   3  14   0      176.47      171.69     23.39 o 
   4  14   0      183.93      160.44     22.42 o 
   5  14   0       10.50       13.05     19.54 o 
   6  14   0        0.00       24.21     17.94 o 
   7  14   0        1.79       28.73     19.30 o 
   1  15   0      422.15      406.04     31.08 o 
   2  15   0      177.08      193.62     25.50 o 
   3  15   0      721.51      709.98     40.05 o 
   4  15   0      226.48      216.99     26.30 o 
   5  15   0      238.67      239.99     33.37 o 
   6  15   0      262.90      267.87     34.30 o 
   7  15   0      462.00      511.65     40.08 o 
   0  16   0      115.72      113.29     28.26 o 
   1  16   0     1255.13     1275.45     48.09 o 
   2  16   0     1068.80     1194.77     51.76 o 
   3  16   0      719.96      756.22     45.00 o 
   4  16   0      277.63      277.79     36.17 o 
   5  16   0       53.97       95.19     26.53 o 
   6  16   0        7.64       23.62     22.00 o 
   1  17   0       56.43       52.38     18.88 o 
   2  17   0      202.62      209.29     29.65 o 
   3  17   0      440.42      447.04     36.94 o 
   4  17   0      346.71      335.09     40.43 o 
   5  17   0      510.53      516.39     65.35 o 
   6  17   0      555.97      598.75     52.26 o 
   0  18   0       46.82       37.59     28.13 o 
   1  18   0      211.73      221.45     30.43 o 
   2  18   0        7.07       12.61     17.21 o 
   3  18   0       40.12       27.40     22.82 o 
   4  18   0       45.79       14.50     40.93 o 
   5  18   0       21.70       76.38     27.58 o 
   1  19   0       58.44       39.86     19.89 o 
   2  19   0        0.95       16.11     21.13 o 
   3  19   0       33.41       48.42     21.48 o 
   4  19   0       12.92       44.11     36.49 o 
   5  19   0       42.92      121.23     57.68 o 
   0  20   0        5.57       23.86     29.81 o 
   1  20   0      206.62      217.77     33.31 o 
   2  20   0      140.88      172.08     30.97 o 
   3  20   0        8.17       26.42     38.24 o 
   4  20   0        0.59       46.85     48.80 o 
   1  21   0      115.82       68.71     25.05 o 
   2  21   0       95.04       95.83     26.52 o 
 -10   1   1       59.58        3.65    113.16 o 
  -9   1   1       45.13       31.67     19.08 o 
  -8   1   1      224.09      211.02     45.60 o 
  -7   1   1        0.42       -3.92     36.93 o 
  -6   1   1      132.58      178.44     38.32 o 
  -5   1   1      162.53       88.65     48.44 o 
  -4   1   1      475.05      475.87     36.31 o 
  -3   1   1       90.31      101.30     10.93 o 
  -2   1   1     3163.38     3214.73     42.29 o 
  -1   1   1     4635.37     3260.03     88.78 o 
   0   1   1       42.00       -1.12      0.74 o 
   1   1   1      233.62      147.62      4.29 o 
   2   1   1      426.31      487.81     10.85 o 
   3   1   1       27.54       38.67     11.05 o 
   4   1   1     3208.04     3198.49     88.87 o 
   5   1   1       48.88       92.58     27.79 o 
   6   1   1      292.48      324.82     15.76 o 
   7   1   1      299.34      320.79     23.43 o 
   8   1   1       35.54       13.73     16.43 o 
   9   1   1        5.60        9.48     10.28 o 
 -10   2   1        0.55       17.69     18.79 o 
  -9   2   1       76.42       69.90     19.29 o 
  -8   2   1        3.85        5.52     13.84 o 
  -7   2   1     1037.82     1101.82     70.49 o 
  -6   2   1      499.96      494.03     49.80 o 
  -5   2   1     2734.35     2935.34    171.38 o 
  -4   2   1     3431.47     3293.19     93.53 o 
  -3   2   1    13002.84    12650.06    158.39 o 
  -1   2   1     1726.27     1430.56     23.26 o 
   1   2   1      269.14      403.33      8.83 o 
   2   2   1     1604.35     1670.26     27.06 o 
   3   2   1      157.85      185.06      9.87 o 
   4   2   1      269.29      299.40     14.25 o 
   5   2   1      412.42      338.87     21.69 o 
   6   2   1      270.51      268.01     17.93 o 
   7   2   1      608.81      588.42     36.85 o 
   8   2   1      388.72      391.42     58.05 o 
   9   2   1      231.33      256.15     34.17 o 
 -10   3   1       44.00      102.42     27.13 o 
  -9   3   1        3.66       -1.97     16.74 o 
  -8   3   1      734.01      790.79     46.45 o 
  -7   3   1      593.24      523.89     39.29 o 
  -6   3   1       82.62      103.58     11.30 o 
  -5   3   1       11.40        5.36     10.16 o 
  -4   3   1      402.95      478.97     17.66 o 
  -3   3   1      179.95      170.59      9.31 o 
  -2   3   1     6206.86     6815.73    101.77 o 
  -1   3   1     5603.26     5941.04     69.33 o 
   0   3   1     7799.01     8019.27     81.69 o 
   1   3   1     3050.00     2549.32     30.13 o 
   2   3   1     3911.69     4089.71     50.87 o 
   3   3   1      630.90      482.62     17.02 o 
   4   3   1     4703.34     4554.86     78.93 o 
   5   3   1      152.31      175.02     16.09 o 
   6   3   1      491.56      523.65     26.84 o 
   7   3   1       11.20        4.26     14.07 o 
   8   3   1       94.86       78.19     35.59 o 
   9   3   1        0.69       24.41     20.82 o 
  -9   4   1        0.01       35.14     33.13 o 
  -8   4   1      212.47      234.37     58.36 o 
  -7   4   1       32.25       26.47     15.96 o 
  -6   4   1      176.82      210.81     27.64 o 
  -5   4   1     1339.38     1318.50     43.29 o 
  -4   4   1     1114.46     1146.00     30.02 o 
  -3   4   1      629.51      613.67     31.88 o 
  -2   4   1     3479.35     3732.72     47.66 o 
  -1   4   1     8046.97     7848.45    164.87 o 
   0   4   1     3461.21     3455.39     40.59 o 
   1   4   1        0.92        3.32      4.13 o 
   2   4   1       25.81       25.76      4.79 o 
   3   4   1      505.02      571.21     21.42 o 
   4   4   1     2313.00     2480.93     51.61 o 
   5   4   1     2558.91     2531.20     56.81 o 
   6   4   1      803.54      819.19     34.97 o 
   7   4   1      151.63      147.92     25.10 o 
   8   4   1       37.66       72.35     37.42 o 
   9   4   1      237.50      254.76     37.28 o 
  -9   5   1      126.77       87.46     25.02 o 
  -8   5   1      161.33      174.65     29.40 o 
  -7   5   1       13.15       39.07     26.03 o 
  -6   5   1      230.77      238.64     21.63 o 
  -5   5   1     1524.55     1438.11     38.63 o 
  -4   5   1       98.99      102.15     13.16 o 
  -3   5   1      952.77      957.44     20.33 o 
  -2   5   1     6052.42     6689.43     74.42 o 
  -1   5   1       71.07       69.20      7.82 o 
   0   5   1     1760.78     1990.65     29.64 o 
   1   5   1       90.44       75.82      6.89 o 
   2   5   1     1749.04     1776.26     28.83 o 
   3   5   1      117.59      118.51      7.49 o 
   4   5   1       81.70       65.11     12.22 o 
   5   5   1       60.17       60.34     13.59 o 
   6   5   1      650.25      640.85     33.32 o 
   7   5   1      252.95      253.00     32.26 o 
   8   5   1        2.08        4.71     19.25 o 
   9   5   1        7.38       19.30     22.19 o 
  -9   6   1        4.37       25.69     22.66 o 
  -8   6   1       11.49       19.25     21.62 o 
  -7   6   1      623.00      553.79     42.24 o 
  -6   6   1       19.11       19.77     16.15 o 
  -5   6   1      118.09       93.12     14.98 o 
  -4   6   1     1928.25     1820.72     44.42 o 
  -3   6   1       17.54       25.27      6.67 o 
  -2   6   1     5381.44     5569.43     70.73 o 
  -1   6   1      563.55      558.94     15.03 o 
   0   6   1      172.18      150.30     10.16 o 
   1   6   1     2495.93     2499.24     33.88 o 
   2   6   1      850.33      952.77     21.21 o 
   3   6   1      454.77      507.19     17.84 o 
   4   6   1       87.67       90.12     11.76 o 
   5   6   1      561.77      569.33     29.00 o 
   6   6   1        2.82       15.70     16.07 o 
   7   6   1       88.92       87.62     23.75 o 
   8   6   1      117.29      120.01     27.60 o 
   9   6   1        3.05       -4.28     22.97 o 
  -9   7   1       38.39       76.67     28.44 o 
  -8   7   1        1.40       10.24     21.46 o 
  -7   7   1       23.01       29.44     17.76 o 
  -6   7   1      398.14      361.97     31.40 o 
  -5   7   1       34.86       39.66     14.06 o 
  -4   7   1      169.64      206.32     28.07 o 
  -3   7   1        4.43       11.04      7.92 o 
  -2   7   1      493.90      478.46     17.50 o 
  -1   7   1     1129.98     1398.05     25.21 o 
   0   7   1     1613.45     2088.85     33.11 o 
   1   7   1       64.21       34.29      6.34 o 
   2   7   1     4445.00     4255.44     75.36 o 
   3   7   1     6038.55     6076.69     85.66 o 
   4   7   1     1344.10     1246.33     26.34 o 
   5   7   1       20.22       29.25      8.64 o 
   6   7   1       75.81      104.85     22.07 o 
   7   7   1      232.25      199.49     44.98 o 
   8   7   1       19.72       12.14     19.72 o 
   9   7   1       15.48       48.28     26.91 o 
  -9   8   1        0.64       16.96     25.24 o 
  -8   8   1        7.66       -2.64     21.48 o 
  -7   8   1       26.50       29.42     20.84 o 
  -6   8   1     1258.44     1189.21     54.93 o 
  -5   8   1     1840.12     1888.47     62.51 o 
  -4   8   1      455.25      448.28     16.80 o 
  -3   8   1     2009.58     1967.02     37.92 o 
  -2   8   1      399.93      296.67     17.79 o 
  -1   8   1     1595.28     1627.28     35.59 o 
   0   8   1       99.07      190.56     13.97 o 
   1   8   1      177.00      191.21     14.72 o 
   2   8   1      297.44      319.44     19.30 o 
   3   8   1       31.58       33.40      9.65 o 
   4   8   1      123.23      114.75     15.63 o 
   5   8   1     1762.54     1641.72     57.19 o 
   6   8   1      282.91      332.41     22.04 o 
   7   8   1      416.98      406.02     34.40 o 
   8   8   1      275.26      311.60     27.33 o 
   9   8   1      103.36      122.31     33.18 o 
  -9   9   1       12.70       47.71     29.11 o 
  -8   9   1       12.34       22.65     24.48 o 
  -7   9   1      496.11      516.00     40.16 o 
  -6   9   1       39.56       35.01     12.34 o 
  -5   9   1      155.44      135.71     18.11 o 
  -4   9   1        3.79        5.41      9.36 o 
  -3   9   1      215.54      249.20     22.78 o 
  -2   9   1       54.51      102.88     13.33 o 
  -1   9   1     1392.83     1394.80     36.49 o 
   0   9   1     4733.68     4856.26     92.65 o 
   1   9   1      905.74      772.52     25.88 o 
   2   9   1     1150.18     1010.39     25.21 o 
   3   9   1     1327.03     1291.30     41.87 o 
   4   9   1      360.56      354.61     32.04 o 
   5   9   1     1754.18     1689.24     48.94 o 
   6   9   1      870.82      931.76     36.76 o 
   7   9   1      282.51      313.79     36.58 o 
   8   9   1        0.18      -20.61     13.77 o 
   9   9   1       84.15      156.61     37.73 o 
  -9  10   1        3.07       18.66     27.67 o 
  -8  10   1        1.57       15.65     20.57 o 
  -7  10   1      158.72      146.89     18.91 o 
  -6  10   1      448.80      469.15     27.35 o 
  -5  10   1        9.13        0.48     14.40 o 
  -4  10   1       60.31       65.96     15.48 o 
  -3  10   1      652.05      678.75     30.31 o 
  -2  10   1      165.13      169.91     16.62 o 
  -1  10   1      943.85      932.88     31.76 o 
   0  10   1        8.97       14.74     11.43 o 
   1  10   1      122.75      111.71     15.34 o 
   2  10   1      451.48      505.51     18.15 o 
   3  10   1      195.12      273.08     28.02 o 
   4  10   1      118.84      122.03     15.45 o 
   5  10   1     2534.19     2531.66     68.41 o 
   6  10   1       11.29       15.58     13.15 o 
   7  10   1      114.46      124.88     19.91 o 
   8  10   1        7.11       18.45     19.05 o 
  -8  11   1        0.02        8.03     15.30 o 
  -7  11   1        0.09        6.68     14.53 o 
  -6  11   1      199.07      224.79     23.27 o 
  -5  11   1        8.54        4.00     15.77 o 
  -4  11   1       56.95       68.27     14.01 o 
  -3  11   1      637.48      611.18     42.20 o 
  -2  11   1       96.80       85.85     13.60 o 
  -1  11   1        1.66        6.02     14.00 o 
   0  11   1      581.47      657.72     29.29 o 
   1  11   1      538.87      569.29     28.66 o 
   2  11   1      574.73      533.76     25.91 o 
   3  11   1      255.49      267.83     31.76 o 
   4  11   1      855.55      818.65     32.30 o 
   5  11   1        7.32        4.24     14.01 o 
   6  11   1      165.33      208.14     22.91 o 
   7  11   1       18.73       33.79     29.30 o 
   8  11   1        8.47       36.89     22.15 o 
  -8  12   1        2.70       19.19     17.27 o 
  -7  12   1      129.34      115.96     20.96 o 
  -6  12   1      354.99      368.33     29.38 o 
  -5  12   1       74.30       74.15     20.46 o 
  -4  12   1      947.18      872.39     36.45 o 
  -3  12   1      888.85      897.80     35.42 o 
  -2  12   1     2395.32     2100.00     49.42 o 
  -1  12   1     1617.31     1642.09     47.04 o 
   0  12   1        6.55       -2.77     11.96 o 
   1  12   1      865.33      773.37     33.47 o 
   2  12   1       42.86       30.11     12.91 o 
   3  12   1     1105.54     1154.45     46.89 o 
   4  12   1       80.08       82.87     26.00 o 
   5  12   1        1.15       -0.34     16.10 o 
   6  12   1      238.95      257.93     26.05 o 
   7  12   1      826.38      692.11     39.46 o 
   8  12   1      214.98      251.39     28.55 o 
  -8  13   1       57.93       46.60     20.56 o 
  -7  13   1      601.74      587.61     38.60 o 
  -6  13   1      195.73      160.06     24.07 o 
  -5  13   1        5.13        2.56     16.95 o 
  -4  13   1      131.85      158.14     21.05 o 
  -3  13   1        8.28        5.64     15.51 o 
  -2  13   1     1752.60     1594.34     45.74 o 
  -1  13   1     1569.52     1609.47     52.08 o 
   0  13   1     1931.80     1767.32     51.03 o 
   1  13   1     1348.65     1362.22     45.18 o 
   2  13   1     1019.08      875.68     35.28 o 
   3  13   1     2687.85     2582.81     73.80 o 
   4  13   1        7.34       10.59     12.39 o 
   5  13   1      246.97      295.65     32.42 o 
   6  13   1      406.51      388.20     34.88 o 
   7  13   1       88.53      109.34     22.20 o 
  -7  14   1       74.47       65.55     21.57 o 
  -6  14   1      464.95      440.00     39.24 o 
  -5  14   1      234.91      296.94     33.79 o 
  -4  14   1       35.69       26.59     15.34 o 
  -3  14   1      835.51      884.80     41.28 o 
  -2  14   1     2913.36     2759.57     62.95 o 
  -1  14   1     1660.39     1581.60     50.80 o 
   0  14   1      956.61      949.78     40.26 o 
   1  14   1     1168.90     1239.77     45.09 o 
   2  14   1      307.25      265.07     24.35 o 
   3  14   1       54.70       49.26     16.64 o 
   4  14   1      532.00      555.41     35.84 o 
   5  14   1       81.13       75.21     26.08 o 
   6  14   1       90.60      116.88     22.71 o 
   7  14   1       30.98       53.68     30.61 o 
  -7  15   1      291.52      343.97     34.56 o 
  -6  15   1       34.85       46.37     23.55 o 
  -5  15   1        6.48       48.41     21.43 o 
  -4  15   1       17.46        4.82     13.87 o 
  -3  15   1       21.34       45.13     16.60 o 
  -2  15   1      616.04      588.40     38.89 o 
  -1  15   1     1668.41     1649.96     52.30 o 
   0  15   1      421.64      455.14     32.82 o 
   1  15   1       44.19       57.74     16.95 o 
   2  15   1      630.26      578.28     42.34 o 
   3  15   1      944.43      933.70     43.85 o 
   4  15   1      202.15      172.73     24.39 o 
   5  15   1        1.22       12.07     18.73 o 
   6  15   1        3.23       15.58     17.71 o 
   7  15   1        0.94       45.22     20.79 o 
  -6  16   1       76.44       77.12     27.06 o 
  -5  16   1      133.19      153.71     30.08 o 
  -4  16   1        6.37        0.17     32.39 o 
  -3  16   1        1.80        0.13     16.06 o 
  -2  16   1        0.12       38.82     17.67 o 
  -1  16   1        7.99       23.02     16.00 o 
   0  16   1      285.06      238.22     27.31 o 
   1  16   1        0.86       -6.73     14.15 o 
   2  16   1       52.70       47.72     20.07 o 
   3  16   1       17.09        5.73     15.48 o 
   4  16   1      146.05      141.49     33.51 o 
   5  16   1        0.68      -16.47     19.69 o 
   6  16   1       30.16       27.20     34.25 o 
  -6  17   1        3.54       59.24     47.15 o 
  -5  17   1        0.61       34.32     23.40 o 
  -4  17   1       28.05       48.46     25.59 o 
  -3  17   1        5.95        4.68     15.64 o 
  -2  17   1        3.89      -18.42     30.76 o 
  -1  17   1      165.75      166.42     26.27 o 
   0  17   1       27.57       45.99     17.54 o 
   1  17   1      712.12      682.91     44.70 o 
   2  17   1      219.10      200.87     34.67 o 
   3  17   1      706.64      667.48     44.32 o 
   4  17   1      123.53      151.06     30.92 o 
   5  17   1      316.22      317.36     66.26 o 
   6  17   1      152.74      171.44     41.44 o 
  -5  18   1      129.66      146.62     33.91 o 
  -4  18   1      924.66      936.30     60.57 o 
  -3  18   1      164.83      185.76     48.28 o 
  -2  18   1      210.62      210.61     33.06 o 
  -1  18   1      385.16      366.26     34.29 o 
   0  18   1      100.63       77.22     21.15 o 
   1  18   1       51.12       92.06     30.93 o 
   2  18   1        1.81        7.27     16.52 o 
   3  18   1       10.34       38.79     18.89 o 
   4  18   1        2.08       26.21     23.34 o 
   5  18   1        2.44       23.34     23.95 o 
  -5  19   1       55.46       65.12     29.55 o 
  -4  19   1       15.54       49.02     28.07 o 
  -3  19   1       24.98       35.94     23.16 o 
  -2  19   1      210.12      185.18     29.46 o 
  -1  19   1      301.46      324.51     32.80 o 
   0  19   1      568.81      532.75     44.65 o 
   1  19   1      179.94      241.56     31.76 o 
   2  19   1      294.09      316.63     35.57 o 
   3  19   1     1352.77     1444.42     62.62 o 
   4  19   1      933.37      963.98     67.19 o 
  -4  20   1       78.21       91.22     32.48 o 
  -3  20   1      136.89      226.35     40.94 o 
  -2  20   1      140.23      168.84     30.75 o 
  -1  20   1        7.13      -16.13     18.16 o 
   0  20   1      110.23       94.10     25.58 o 
   1  20   1       48.73       22.37     23.52 o 
   2  20   1        0.54       -3.45     19.42 o 
   3  20   1       17.72       71.47     29.56 o 
  -3  21   1      266.99      258.51     45.44 o 
  -2  21   1        5.00       -0.12     25.97 o 
  -1  21   1       42.11       43.23     29.47 o 
   0  21   1        3.37       -2.48     22.95 o 
   1  21   1      108.66      143.92     41.72 o 
   2  21   1      257.60      300.73     41.80 o 
 -10   0   2        0.32       26.69     65.30 o 
  -9   0   2      991.37     1012.38    122.35 o 
  -8   0   2      639.95      559.89     89.48 o 
  -7   0   2      441.29      326.32     64.19 o 
  -6   0   2      896.00     1007.26     95.90 o 
  -5   0   2     2952.50     3028.63    134.37 o 
  -4   0   2     7666.39     7707.23    163.62 o 
  -3   0   2      192.83      134.32     13.85 o 
  -2   0   2     1739.78     1943.44     39.57 o 
  -1   0   2      172.47       99.75      6.18 o 
   1   0   2     4450.81     4408.95     55.97 o 
   2   0   2     1738.68     1660.34     28.66 o 
   3   0   2      287.85      332.11     13.87 o 
   4   0   2     1149.13     1037.95     28.91 o 
   5   0   2     7047.50     7356.00    136.90 o 
   6   0   2     3059.57     3120.55     83.43 o 
   7   0   2       24.59       32.50     15.79 o 
   8   0   2       78.46       64.09     19.50 o 
   9   0   2       68.98      121.37     30.32 o 
 -10   1   2      128.59      125.36     56.27 o 
  -9   1   2      125.23      160.52     65.19 o 
  -8   1   2      126.45      140.36     41.83 o 
  -7   1   2       18.73        0.52     31.46 o 
  -6   1   2        0.19       -1.49     27.02 o 
  -5   1   2      143.07      148.39     30.09 o 
  -4   1   2     2110.21     2131.44     52.81 o 
  -3   1   2     7106.20     6675.59     91.45 o 
  -2   1   2      515.94      832.85     17.33 o 
  -1   1   2    14783.03    13494.81    117.15 o 
   0   1   2     5855.13     5657.89     57.49 o 
   1   1   2    12611.98    13303.89    111.71 o 
   2   1   2       16.26        4.97      2.79 o 
   3   1   2     5253.99     5852.09     65.13 o 
   4   1   2      902.62      912.73     18.62 o 
   5   1   2       42.69       58.50      7.55 o 
   6   1   2        1.35       11.77      6.21 o 
   7   1   2        1.91        0.41      8.68 o 
   8   1   2        0.33       -6.69     11.66 o 
   9   1   2       34.10       45.18     16.53 o 
 -10   2   2       52.95       -0.77     49.35 o 
  -9   2   2       93.80       69.63     18.02 o 
  -8   2   2       47.42       37.79     19.21 o 
  -7   2   2        0.30      -13.05     30.50 o 
  -6   2   2        9.61      -27.69     28.09 o 
  -5   2   2       11.81       48.68     25.05 o 
  -4   2   2      836.93      714.76     31.32 o 
  -3   2   2       87.85       65.16      6.49 o 
  -2   2   2    12613.65    14405.93    151.03 o 
  -1   2   2       14.65       13.02      4.67 o 
   0   2   2     1686.37     1722.60     21.50 o 
   1   2   2     2125.67     2172.49     24.94 o 
   2   2   2     1255.24     1437.96     18.83 o 
   3   2   2     2239.82     2283.26     32.43 o 
   4   2   2      655.00      615.03     15.46 o 
   5   2   2       75.55       59.87      7.88 o 
   6   2   2      512.06      519.95     17.01 o 
   7   2   2       91.48       94.42     12.12 o 
   8   2   2       27.81       28.34     13.79 o 
   9   2   2       61.57       55.48     17.21 o 
 -10   3   2       44.74       72.06     23.62 o 
  -9   3   2       18.01       28.14     25.76 o 
  -8   3   2       20.86       16.28     14.56 o 
  -7   3   2        1.09       10.09      7.97 o 
  -6   3   2      129.92      117.12     11.27 o 
  -5   3   2      529.00      564.40     20.18 o 
  -4   3   2      845.88      987.47     21.65 o 
  -3   3   2     1668.98     1744.78     27.77 o 
  -2   3   2    11644.70    12700.87    362.76 o 
  -1   3   2        0.47        8.56      7.60 o 
   0   3   2      915.68      830.12     17.51 o 
   1   3   2     2732.52     2401.35     28.67 o 
   2   3   2     6795.19     7789.70     85.15 o 
   3   3   2        6.05        3.74      4.74 o 
   4   3   2     1332.12     1473.29     26.59 o 
   5   3   2      360.21      344.51     23.61 o 
   6   3   2      381.29      394.78     18.80 o 
   7   3   2        9.12        6.97      9.64 o 
   8   3   2       17.59       13.34     11.90 o 
   9   3   2       67.33       61.72     17.52 o 
 -10   4   2       77.62       69.42     25.69 o 
  -9   4   2      761.17      813.01     51.61 o 
  -8   4   2       39.92       35.81     18.90 o 
  -7   4   2      128.79      125.86     26.19 o 
  -6   4   2      365.06      391.74     21.80 o 
  -5   4   2     1983.90     1994.82     43.25 o 
  -4   4   2    16925.82    16743.09    218.38 o 
  -3   4   2     1157.72     1100.01     28.15 o 
  -2   4   2      483.26      554.16     12.90 o 
  -1   4   2     2005.29     2467.24     33.16 o 
   0   4   2       71.87       50.84      6.24 o 
   1   4   2     1892.69     1649.98     23.07 o 
   2   4   2       14.64        8.45      4.47 o 
   3   4   2     4324.83     4324.34     55.57 o 
   4   4   2     1850.75     1741.03     31.08 o 
   5   4   2      690.09      606.33     18.05 o 
   6   4   2      515.80      504.38     18.03 o 
   7   4   2      100.84      104.18     21.64 o 
   8   4   2        0.35        4.21     11.49 o 
   9   4   2        0.13        6.20     14.43 o 
  -9   5   2        0.19       37.52     34.93 o 
  -8   5   2       94.53       97.59     23.98 o 
  -7   5   2       75.14       55.04     38.99 o 
  -6   5   2       93.94       78.18     15.50 o 
  -5   5   2       43.13       65.81     12.86 o 
  -4   5   2        6.12        9.41      8.98 o 
  -3   5   2      475.40      407.43     14.34 o 
  -2   5   2       46.16       45.58      6.51 o 
  -1   5   2     2115.58     2188.51     31.57 o 
   0   5   2     4731.44     4797.03     55.60 o 
   1   5   2    15381.44    14759.01    140.61 o 
   2   5   2     3892.08     3933.38     54.10 o 
   3   5   2      396.41      409.45     14.03 o 
   4   5   2      533.20      484.03     18.41 o 
   5   5   2      428.81      418.55     16.58 o 
   6   5   2       55.67       57.38     10.49 o 
   7   5   2       19.53       25.30     11.17 o 
   8   5   2       57.22       65.13     15.81 o 
   9   5   2      271.27      329.80     30.45 o 
  -9   6   2       55.89       90.88     27.25 o 
  -8   6   2      783.22      804.44     53.28 o 
  -7   6   2      702.57      706.19     56.38 o 
  -6   6   2      721.31      800.19     33.23 o 
  -5   6   2      207.85      160.83     17.20 o 
  -4   6   2        9.25       -7.34      8.71 o 
  -3   6   2     4273.75     4883.62     61.76 o 
  -2   6   2      727.06      753.89     18.64 o 
  -1   6   2      243.21      206.88     10.47 o 
   0   6   2      920.30     1065.20     20.72 o 
   1   6   2     4708.89     4489.10     56.53 o 
   2   6   2     9378.93     9421.57    124.12 o 
   3   6   2     8148.24     8542.50    113.96 o 
   4   6   2     1420.24     1368.58     30.11 o 
   5   6   2      964.28      842.73     24.12 o 
   6   6   2      854.49      849.35     27.30 o 
   7   6   2      114.94      112.56     16.97 o 
   8   6   2       89.05       99.16     18.71 o 
   9   6   2       92.74       84.68     20.59 o 
  -9   7   2        7.69        3.81     22.45 o 
  -8   7   2        0.09        1.83     21.12 o 
  -7   7   2      354.11      387.74     52.87 o 
  -6   7   2       39.03       40.10     18.99 o 
  -5   7   2       67.74       33.88     14.23 o 
  -4   7   2     1411.51     1483.87     47.33 o 
  -3   7   2      860.08      762.15     21.25 o 
  -2   7   2     2193.63     2564.12     43.63 o 
  -1   7   2       18.67        9.29      6.58 o 
   0   7   2      277.57      407.18     17.89 o 
   1   7   2     3194.40     3423.52     51.05 o 
   2   7   2      792.49      889.95     27.56 o 
   3   7   2     1201.00     1212.19     39.70 o 
   4   7   2     1801.57     1774.89     35.28 o 
   5   7   2      397.34      367.96     21.16 o 
   6   7   2      594.74      543.64     28.52 o 
   7   7   2      241.88      262.38     30.76 o 
   8   7   2      240.99      263.45     26.16 o 
   9   7   2        6.34       56.92     30.21 o 
  -9   8   2        2.14        9.00     25.59 o 
  -8   8   2       82.68       83.17     33.52 o 
  -7   8   2      143.86      158.69     25.54 o 
  -6   8   2        1.42      -12.78     17.45 o 
  -5   8   2      111.20      141.24     19.47 o 
  -4   8   2       16.29       27.86     10.57 o 
  -3   8   2       27.48       19.42     12.07 o 
  -2   8   2       77.92      135.85     16.20 o 
  -1   8   2     5120.42     5527.74     89.31 o 
   0   8   2     1896.96     1969.74     41.68 o 
   1   8   2      433.94      355.28     19.23 o 
   2   8   2      133.73      129.40     11.23 o 
   3   8   2     2465.17     2489.13     52.01 o 
   4   8   2      115.65      114.82     13.14 o 
   5   8   2      240.39      230.07     18.89 o 
   6   8   2       29.99       33.07     12.87 o 
   7   8   2      109.30      107.05     17.18 o 
   8   8   2       21.86       41.90     15.96 o 
   9   8   2       92.11      124.34     23.78 o 
  -9   9   2        8.83       61.01     31.42 o 
  -8   9   2      101.55       81.70     30.67 o 
  -7   9   2       25.07       26.75     19.99 o 
  -6   9   2       24.98       51.99     21.38 o 
  -5   9   2      583.82      640.87     37.07 o 
  -4   9   2       21.65        6.18     12.71 o 
  -3   9   2       12.53       26.72     11.15 o 
  -2   9   2     1864.71     1903.67     49.80 o 
  -1   9   2      357.81      345.42     25.00 o 
   0   9   2      758.49      660.26     26.72 o 
   1   9   2      627.79      614.67     24.21 o 
   2   9   2      693.92      678.33     19.87 o 
   3   9   2       17.78       34.67     11.15 o 
   4   9   2      438.35      410.27     22.46 o 
   5   9   2      407.20      371.06     26.03 o 
   6   9   2       48.56       41.84     14.14 o 
   7   9   2       57.24       49.81     20.83 o 
   8   9   2       16.03       24.23     16.90 o 
  -9  10   2       46.55       79.02     33.47 o 
  -8  10   2      266.02      242.10     32.45 o 
  -7  10   2      611.69      626.06     31.14 o 
  -6  10   2      292.74      296.78     23.43 o 
  -5  10   2      191.46      225.61     22.33 o 
  -4  10   2       59.62       70.76     13.22 o 
  -3  10   2      145.38      141.55     16.12 o 
  -2  10   2      111.13      110.22     18.07 o 
  -1  10   2       61.05       81.91     15.23 o 
   0  10   2       13.82        8.96     10.97 o 
   1  10   2       15.91       14.14     11.62 o 
   2  10   2      689.91      665.02     25.51 o 
   3  10   2     3297.80     3168.54     65.38 o 
   4  10   2     2648.45     2707.19     84.00 o 
   5  10   2     1170.83     1053.64     40.15 o 
   6  10   2      208.57      264.75     24.66 o 
   7  10   2      361.90      363.78     29.47 o 
   8  10   2       75.78      119.29     23.54 o 
  -8  11   2       28.27       50.42     17.30 o 
  -7  11   2       12.80       19.64     17.30 o 
  -6  11   2       81.73       76.08     18.11 o 
  -5  11   2        6.80       -1.00     15.37 o 
  -4  11   2      171.95      170.85     17.74 o 
  -3  11   2     1771.06     1783.08     45.90 o 
  -2  11   2     7943.87     8179.18    115.78 o 
  -1  11   2     2775.42     2526.23     76.15 o 
   0  11   2      475.86      514.40     27.69 o 
   1  11   2      639.29      578.13     29.09 o 
   2  11   2      532.37      449.08     54.29 o 
   3  11   2     2803.85     2795.35     62.43 o 
   4  11   2      321.15      318.58     24.91 o 
   5  11   2        0.48       -1.10     14.48 o 
   6  11   2       72.86       69.79     18.48 o 
   7  11   2       89.29       78.96     19.14 o 
   8  11   2       70.96       82.20     20.97 o 
  -8  12   2      210.93      269.03     27.86 o 
  -7  12   2      153.03      171.12     27.05 o 
  -6  12   2      141.27      144.38     21.67 o 
  -5  12   2       73.98       84.32     21.12 o 
  -4  12   2      197.12      226.24     31.94 o 
  -3  12   2     1018.09      993.04     47.46 o 
  -2  12   2     1900.65     1739.20     46.33 o 
  -1  12   2     1095.48     1152.46     45.78 o 
   0  12   2       75.20       83.41     17.51 o 
   1  12   2       39.65       45.26     14.97 o 
   2  12   2     1140.86     1023.13     41.88 o 
   3  12   2      564.92      575.52     32.95 o 
   4  12   2        2.26       -0.95     10.78 o 
   5  12   2       10.17       51.22     18.94 o 
   6  12   2      561.62      514.45     34.75 o 
   7  12   2      462.01      462.30     34.81 o 
   8  12   2       12.46       13.01     17.49 o 
  -8  13   2        1.41       16.91     26.98 o 
  -7  13   2       37.85       46.15     19.05 o 
  -6  13   2       26.50       -4.87     16.85 o 
  -5  13   2        4.85       22.51     19.23 o 
  -4  13   2      253.42      243.80     24.00 o 
  -3  13   2      606.76      618.21     37.05 o 
  -2  13   2      114.29       98.50     17.45 o 
  -1  13   2      135.10      102.77     20.40 o 
   0  13   2      301.62      363.87     28.83 o 
   1  13   2     1221.85     1268.83     44.09 o 
   2  13   2      368.22      267.61     26.74 o 
   3  13   2      938.54      989.36     42.59 o 
   4  13   2       22.54        6.52     12.41 o 
   5  13   2        7.79       11.11     18.33 o 
   6  13   2        5.46        6.85     14.65 o 
   7  13   2        1.12       -6.03     16.26 o 
  -7  14   2      186.68      273.34     31.93 o 
  -6  14   2       46.58       37.78     20.90 o 
  -5  14   2      142.59      138.47     27.59 o 
  -4  14   2       25.24       31.00     14.34 o 
  -3  14   2       20.37       29.17     16.16 o 
  -2  14   2      588.69      615.57     33.16 o 
  -1  14   2       33.06       36.48     15.94 o 
   0  14   2      596.45      644.82     37.20 o 
   1  14   2      926.62      831.44     38.10 o 
   2  14   2      130.82      116.44     19.06 o 
   3  14   2        6.01       -2.03     13.86 o 
   4  14   2       82.47      111.66     20.51 o 
   5  14   2      281.21      258.83     32.99 o 
   6  14   2       34.44       43.43     23.73 o 
   7  14   2       18.99       28.06     19.24 o 
  -7  15   2        5.64        7.06     20.11 o 
  -6  15   2        7.95       15.92     21.34 o 
  -5  15   2       60.02       78.54     34.82 o 
  -4  15   2      208.16      183.46     24.28 o 
  -3  15   2      185.83      170.19     24.15 o 
  -2  15   2     1402.24     1488.70     57.85 o 
  -1  15   2     1214.82     1225.33     43.20 o 
   0  15   2      895.59      879.50     40.25 o 
   1  15   2      246.92      223.25     25.53 o 
   2  15   2       51.99       62.89     18.79 o 
   3  15   2      119.98       73.19     20.40 o 
   4  15   2      307.98      290.66     29.34 o 
   5  15   2       25.61       56.25     23.12 o 
   6  15   2        0.03       25.28     18.61 o 
  -7  16   2      242.69      276.69     34.22 o 
  -6  16   2      320.01      360.63     44.10 o 
  -5  16   2      356.00      365.14     39.75 o 
  -4  16   2      575.10      498.70     45.43 o 
  -3  16   2      286.17      299.59     31.53 o 
  -2  16   2      390.48      404.97     34.81 o 
  -1  16   2      133.95      128.74     21.13 o 
   0  16   2       21.79       34.88     16.99 o 
   1  16   2        4.19       17.61     15.42 o 
   2  16   2      906.33      914.69     52.11 o 
   3  16   2      227.47      266.48     30.20 o 
   4  16   2      256.24      255.22     35.74 o 
   5  16   2       21.22       52.49     23.90 o 
   6  16   2       49.25      102.44     25.33 o 
  -6  17   2      175.07      210.15     51.58 o 
  -5  17   2      244.86      198.51     34.71 o 
  -4  17   2      325.44      360.22     81.41 o 
  -3  17   2     1141.99      982.65     49.33 o 
  -2  17   2     1077.62     1062.44     51.10 o 
  -1  17   2        2.06       24.00     26.83 o 
   0  17   2      375.73      367.91     41.95 o 
   1  17   2      668.34      733.57     47.43 o 
   2  17   2     1189.61     1210.76     53.84 o 
   3  17   2      175.06      177.21     30.09 o 
   4  17   2      381.78      417.70     44.54 o 
   5  17   2      141.29      146.05     31.66 o 
  -5  18   2        0.23       27.69     32.23 o 
  -4  18   2       16.68       57.06     26.35 o 
  -3  18   2       16.17       24.59     19.08 o 
  -2  18   2      216.66      210.18     30.68 o 
  -1  18   2       46.33       64.81     20.40 o 
   0  18   2        2.90       -1.45     24.64 o 
   1  18   2        0.14      -25.21     27.74 o 
   2  18   2      205.64      189.12     42.43 o 
   3  18   2      242.18      256.75     48.87 o 
   4  18   2       14.76       29.18     31.83 o 
   5  18   2       22.67       47.97     27.94 o 
  -5  19   2        0.01       53.71     28.09 o 
  -4  19   2       59.72       83.15     30.48 o 
  -3  19   2        1.44       27.35     28.14 o 
  -2  19   2        3.83       -7.54     17.32 o 
  -1  19   2        0.32       17.13     17.37 o 
   0  19   2        3.13       -6.18     26.18 o 
   1  19   2       87.43       79.05     23.33 o 
   2  19   2       36.38       31.62     20.56 o 
   3  19   2      311.92      331.14     36.12 o 
   4  19   2       43.33      100.43     30.66 o 
  -4  20   2       32.89       56.86     32.84 o 
  -3  20   2        0.20       55.14     30.03 o 
  -2  20   2        9.45        7.52     20.18 o 
  -1  20   2       63.82       38.94     22.97 o 
   0  20   2       58.30       31.26     21.29 o 
   1  20   2       39.08       51.05     31.65 o 
   2  20   2      197.24      224.56     39.91 o 
   3  20   2       82.75      120.33     33.47 o 
  -2  21   2      290.33      303.81     36.91 o 
  -1  21   2       90.39       73.46     45.28 o 
   0  21   2      737.65      789.53     56.69 o 
   1  21   2      428.72      456.01     49.72 o 
   2  21   2      529.31      616.36     56.83 o 
 -10   1   3      102.94       19.00     48.82 o 
  -9   1   3        1.65      -30.39     56.75 o 
  -8   1   3      108.58       39.85     37.97 o 
  -7   1   3        6.40       18.20     30.39 o 
  -6   1   3      227.49      243.20     39.90 o 
  -5   1   3      371.02      368.82     62.60 o 
  -4   1   3      378.43      302.87     17.82 o 
  -3   1   3     4741.71     4649.71     64.49 o 
  -2   1   3        8.19        4.50      4.14 o 
  -1   1   3     9102.86     9584.39     78.74 o 
   0   1   3      986.24      982.52     13.06 o 
   1   1   3      211.90      223.22      8.04 o 
   2   1   3     1408.60     1627.02     20.49 o 
   3   1   3        0.84        3.60      5.19 o 
   4   1   3       32.55       47.41      7.52 o 
   5   1   3      784.86      727.63     22.94 o 
   6   1   3      256.50      231.16     22.46 o 
   7   1   3       18.37       15.55     17.99 o 
   8   1   3       25.65       28.29     15.96 o 
   9   1   3       31.68       47.19     23.15 o 
 -10   2   3        4.39      -20.25    122.47 o 
  -9   2   3      280.79      220.20     40.80 o 
  -8   2   3      389.87      343.23     67.40 o 
  -7   2   3      240.24      309.39     46.92 o 
  -6   2   3      422.61      479.02     49.46 o 
  -5   2   3      306.02      351.25     53.59 o 
  -4   2   3      152.91      176.09      7.84 o 
  -3   2   3       12.26        5.93      5.05 o 
  -2   2   3      159.75      162.32      6.89 o 
  -1   2   3     3605.74     3496.15     36.18 o 
   0   2   3     3303.20     3485.48     36.39 o 
   1   2   3    10465.65    10941.50     98.92 o 
   2   2   3       61.04       87.36      5.82 o 
   3   2   3     1640.01     1682.48     28.25 o 
   4   2   3      292.28      241.77     12.69 o 
   5   2   3      362.17      383.88     18.06 o 
   6   2   3       27.45       23.73      9.93 o 
   7   2   3       25.84       24.95     10.42 o 
   8   2   3       99.31      103.27     21.78 o 
   9   2   3        0.36      -23.61     62.67 o 
 -10   3   3       27.22       44.13     33.73 o 
  -9   3   3        1.32        3.82     16.57 o 
  -8   3   3      145.24      145.93     36.60 o 
  -7   3   3      255.22      263.55     29.75 o 
  -6   3   3      305.28      317.14     17.14 o 
  -5   3   3      941.84      933.73     27.76 o 
  -4   3   3     2082.87     1812.36     32.08 o 
  -3   3   3     2231.26     2169.31     34.28 o 
  -2   3   3     4664.23     4540.03     49.21 o 
  -1   3   3     3686.89     3997.40     43.42 o 
   0   3   3      953.97      661.01     22.67 o 
   1   3   3       19.73        6.53      4.45 o 
   2   3   3      376.92      316.42      8.69 o 
   3   3   3     2872.16     3263.29     42.56 o 
   4   3   3        1.00        5.89      7.08 o 
   5   3   3     1946.13     1967.03     46.94 o 
   6   3   3      848.24      805.91     29.34 o 
   7   3   3      178.92      227.57     24.21 o 
   8   3   3      332.09      349.13     39.60 o 
   9   3   3      148.74      156.70     31.49 o 
 -10   4   3      134.28      127.22     48.72 o 
  -9   4   3      278.53      321.70     36.73 o 
  -8   4   3        0.71        6.86     20.28 o 
  -7   4   3       16.13       -6.58     15.51 o 
  -6   4   3      573.72      543.90     29.23 o 
  -5   4   3       61.62       61.94     10.96 o 
  -4   4   3     3943.72     4286.66     61.38 o 
  -3   4   3     7494.31     7793.43    122.12 o 
  -2   4   3     1032.63     1160.26     20.19 o 
  -1   4   3      208.89      366.57     11.24 o 
   0   4   3     4943.26     5383.84     57.57 o 
   1   4   3    17811.80    17865.70    179.89 o 
   2   4   3      125.89      237.26      8.45 o 
   3   4   3     1008.07      842.23     17.03 o 
   4   4   3     1774.51     1686.19     34.93 o 
   5   4   3     1036.48     1025.85     28.68 o 
   6   4   3       53.83       78.69     15.26 o 
   7   4   3       11.47       25.70     12.80 o 
   8   4   3      210.50      209.18     24.33 o 
   9   4   3        1.05        9.62     16.47 o 
  -9   5   3      152.52      148.75     29.81 o 
  -8   5   3        8.83       19.58     19.78 o 
  -7   5   3        0.05        1.27     19.03 o 
  -6   5   3        0.16       13.26     12.13 o 
  -5   5   3      303.03      296.63     20.35 o 
  -4   5   3     6787.93     7494.90    156.00 o 
  -3   5   3     3432.74     3648.73     72.50 o 
  -2   5   3     2692.78     3203.50     41.85 o 
  -1   5   3     1267.15     1409.98     23.52 o 
   0   5   3       14.95        6.21      5.60 o 
   1   5   3      719.59      842.56     18.31 o 
   2   5   3     2434.08     2736.69     37.99 o 
   3   5   3      367.14      332.90     14.39 o 
   4   5   3       60.78       49.47      9.96 o 
   5   5   3       93.12       82.05     12.03 o 
   6   5   3      147.61      119.05     17.22 o 
   7   5   3       27.90       27.44     15.15 o 
   8   5   3       31.66       36.85     16.62 o 
   9   5   3       65.84       72.23     21.09 o 
  -9   6   3       21.16       23.02     24.65 o 
  -8   6   3        9.58       30.63     21.96 o 
  -7   6   3      340.02      274.37     34.28 o 
  -6   6   3      220.29      201.45     20.37 o 
  -5   6   3       51.90       58.72     14.50 o 
  -4   6   3     1246.04     1309.11     43.13 o 
  -3   6   3        8.98        0.73      6.30 o 
  -2   6   3        5.91       -0.68      6.62 o 
  -1   6   3     2286.19     2464.56     34.32 o 
   0   6   3     1080.55     1047.01     21.48 o 
   1   6   3     6287.19     6183.79     80.80 o 
   2   6   3      955.21      952.73     21.98 o 
   3   6   3       95.35       81.63     10.39 o 
   4   6   3      134.78      146.68     10.74 o 
   5   6   3      137.16      131.24     14.90 o 
   6   6   3        0.08       -7.05     10.95 o 
   7   6   3        2.73       20.79     14.96 o 
   8   6   3      209.41      184.91     33.15 o 
   9   6   3       41.13       63.03     20.54 o 
  -9   7   3       68.40       78.51     31.35 o 
  -8   7   3        3.82       32.63     24.11 o 
  -7   7   3        5.09       -7.31     31.07 o 
  -6   7   3      126.27      103.15     22.78 o 
  -5   7   3     1716.19     1745.33     58.40 o 
  -4   7   3     2266.04     2467.85     45.95 o 
  -3   7   3     1519.54     1380.87     29.32 o 
  -2   7   3      286.54      284.58     17.26 o 
  -1   7   3      962.27      927.37     23.30 o 
   0   7   3      502.40      491.93     18.43 o 
   1   7   3     1418.30     1315.93     32.36 o 
   2   7   3      746.58      893.49     23.73 o 
   3   7   3      206.39      251.36     17.58 o 
   4   7   3     1158.01     1081.13     32.73 o 
   5   7   3      329.87      300.49     21.47 o 
   6   7   3      237.21      219.84     21.20 o 
   7   7   3      551.26      626.64     58.15 o 
   8   7   3       51.52       50.88     19.04 o 
  -9   8   3       69.04      106.92     32.96 o 
  -8   8   3       42.95       62.78     28.73 o 
  -7   8   3       34.18       13.51     19.42 o 
  -6   8   3       11.56       16.69     18.58 o 
  -5   8   3      289.24      312.59     25.94 o 
  -4   8   3      210.81      210.78     14.37 o 
  -3   8   3      455.85      526.94     22.06 o 
  -2   8   3      721.48      621.61     24.07 o 
  -1   8   3     2982.28     2846.12     55.71 o 
   0   8   3     8460.07     8573.83    129.08 o 
   1   8   3     8781.26     8814.38    122.15 o 
   3   8   3     6242.58     6074.13    100.35 o 
   4   8   3     1018.81      839.38     26.55 o 
   5   8   3       29.20       32.72     13.40 o 
   6   8   3        5.59       23.65     13.56 o 
   7   8   3      146.33      146.47     22.69 o 
   8   8   3       70.62       56.97     19.28 o 
  -9   9   3       27.37       63.73     32.59 o 
  -8   9   3       62.77       96.04     31.62 o 
  -7   9   3      238.58      276.74     32.26 o 
  -6   9   3      655.81      639.51     52.15 o 
  -5   9   3      212.10      239.80     21.12 o 
  -4   9   3     1422.69     1446.40     36.73 o 
  -3   9   3       26.19        8.19     13.66 o 
  -2   9   3     2524.96     2545.78     52.31 o 
  -1   9   3     3925.01     3859.97     84.76 o 
   0   9   3     1037.49      939.30     32.41 o 
   1   9   3       53.63       48.43     12.22 o 
   2   9   3      620.10      598.10     27.15 o 
   3   9   3       38.69       80.89     13.97 o 
   4   9   3      253.36      250.72     19.98 o 
   5   9   3      333.95      343.02     36.13 o 
   6   9   3      565.74      553.50     31.89 o 
   7   9   3       73.67       55.82     17.39 o 
   8   9   3      621.95      669.07     45.06 o 
  -9  10   3        7.89       62.02     33.70 o 
  -8  10   3        5.40       52.51     23.01 o 
  -7  10   3       19.16       10.95     22.77 o 
  -6  10   3      423.74      410.55     27.47 o 
  -5  10   3      227.40      237.27     32.04 o 
  -4  10   3     1887.73     1894.30     46.20 o 
  -3  10   3      584.54      671.20     28.15 o 
  -2  10   3       12.70        5.37      9.92 o 
  -1  10   3      110.88      130.69     17.03 o 
   0  10   3      660.06      602.17     28.18 o 
   1  10   3      246.28      244.60     20.80 o 
   2  10   3        6.80      -11.34     15.61 o 
   3  10   3      209.14      227.08     20.52 o 
   4  10   3      793.36      844.79     39.20 o 
   5  10   3      302.09      266.94     24.91 o 
   6  10   3        0.54       -2.24     12.19 o 
   7  10   3       95.48       88.26     19.23 o 
   8  10   3       44.62       73.97     21.64 o 
  -8  11   3        0.53        2.90     22.91 o 
  -7  11   3        5.03        8.93     24.56 o 
  -6  11   3        1.80       42.84     17.66 o 
  -5  11   3       34.87        2.74     17.00 o 
  -4  11   3       43.36       72.72     14.07 o 
  -3  11   3      235.92      196.34     22.03 o 
  -2  11   3      273.19      290.66     21.29 o 
  -1  11   3        0.07      -12.99     12.35 o 
   0  11   3      211.76      197.76     21.24 o 
   1  11   3       37.94       43.94     14.38 o 
   2  11   3       18.44       10.43     10.72 o 
   3  11   3      197.12      199.22     22.18 o 
   4  11   3      315.96      302.45     24.93 o 
   5  11   3       37.89       40.48     15.61 o 
   6  11   3        0.29       -4.50     13.68 o 
   7  11   3      201.43      222.73     32.33 o 
   8  11   3       16.30       35.94     21.38 o 
  -8  12   3        3.71       36.95     23.66 o 
  -7  12   3      101.59       93.31     20.57 o 
  -6  12   3       95.12       78.33     19.41 o 
  -5  12   3        0.85      -14.15     17.41 o 
  -4  12   3      254.29      224.01     22.61 o 
  -3  12   3       23.46       38.61     14.57 o 
  -2  12   3      912.94      949.85     37.83 o 
  -1  12   3     1546.48     1607.49     47.36 o 
   0  12   3       84.14       76.33     16.78 o 
   1  12   3      250.79      239.60     23.62 o 
   2  12   3     1987.10     2022.06     58.28 o 
   3  12   3        9.09        7.54     13.37 o 
   4  12   3        1.69       -2.89     12.00 o 
   5  12   3      115.35      102.42     20.23 o 
   6  12   3       66.54       74.73     18.62 o 
   7  12   3      286.63      308.23     30.41 o 
  -8  13   3        7.69      -15.62     30.93 o 
  -7  13   3       38.09       57.11     21.31 o 
  -6  13   3      361.30      390.27     36.10 o 
  -5  13   3      298.78      313.69     33.10 o 
  -4  13   3      554.76      550.11     32.30 o 
  -3  13   3     2131.71     1920.53     57.79 o 
  -2  13   3      780.24      791.23     42.09 o 
  -1  13   3      360.05      328.67     34.45 o 
   0  13   3       31.36       48.38     15.31 o 
   1  13   3       36.35       11.11     24.44 o 
   2  13   3      447.54      431.01     32.85 o 
   3  13   3      400.58      407.76     31.01 o 
   4  13   3      407.64      438.91     32.01 o 
   5  13   3       89.05       77.35     24.04 o 
   6  13   3      244.42      283.24     29.32 o 
   7  13   3      129.11      122.86     31.96 o 
  -7  14   3      217.16      287.92     31.70 o 
  -6  14   3       95.11      119.17     26.05 o 
  -5  14   3       44.51       38.44     25.93 o 
  -4  14   3       94.43       58.27     17.75 o 
  -3  14   3      399.64      291.62     28.51 o 
  -2  14   3      295.44      317.46     30.42 o 
  -1  14   3      852.06      982.68     41.16 o 
   0  14   3      273.94      286.85     27.48 o 
   1  14   3     1335.55     1358.14     47.59 o 
   2  14   3      136.38      142.91     27.42 o 
   3  14   3      469.63      466.16     34.17 o 
   4  14   3      905.08      865.46     42.15 o 
   5  14   3      290.64      248.97     33.66 o 
   6  14   3       49.84       78.67     21.42 o 
   7  14   3       44.97       98.53     24.03 o 
  -7  15   3       82.93       75.48     24.59 o 
  -6  15   3      361.43      354.38     38.25 o 
  -5  15   3      641.53      587.35     46.46 o 
  -4  15   3       21.20       19.31     16.39 o 
  -3  15   3       12.97       22.19     15.81 o 
  -2  15   3      533.93      506.65     37.44 o 
  -1  15   3      737.40      667.24     38.12 o 
   0  15   3      252.39      287.23     27.70 o 
   1  15   3      395.33      405.54     31.53 o 
   2  15   3      154.06      174.71     24.60 o 
   3  15   3      339.86      362.65     32.66 o 
   4  15   3       78.45      112.48     27.41 o 
   5  15   3      145.12      177.11     31.75 o 
   6  15   3      113.21      146.33     26.13 o 
  -6  16   3       38.35       70.93     26.98 o 
  -5  16   3      265.01      229.47     34.78 o 
  -4  16   3      389.22      330.74     39.81 o 
  -3  16   3        1.42       13.46     17.46 o 
  -2  16   3      241.54      180.28     25.35 o 
  -1  16   3       12.77       27.65     16.16 o 
   0  16   3       39.21       31.05     15.75 o 
   1  16   3      373.38      418.05     32.98 o 
   2  16   3      524.25      565.93     40.02 o 
   3  16   3       30.20       48.98     17.38 o 
   4  16   3      188.18      155.46     56.72 o 
   5  16   3       16.65       25.08     21.26 o 
   6  16   3       72.78       80.52     23.57 o 
  -6  17   3      268.87      261.92     39.18 o 
  -5  17   3       32.55       23.84     33.06 o 
  -4  17   3       13.79       -2.26     34.35 o 
  -3  17   3      141.50      186.38     27.49 o 
  -2  17   3        2.45       -0.56     22.57 o 
  -1  17   3      196.47      199.57     26.61 o 
   0  17   3       91.34       79.68     28.65 o 
   1  17   3        2.45       18.36     18.89 o 
   2  17   3       23.23       13.03     16.83 o 
   3  17   3       88.43      106.40     38.55 o 
   4  17   3       86.00      111.67     27.71 o 
   5  17   3       18.55       31.19     30.62 o 
  -5  18   3       56.43       13.24     28.02 o 
  -4  18   3        0.53       43.05     25.03 o 
  -3  18   3        2.59       -0.61     15.33 o 
  -2  18   3        2.07       -2.53     16.67 o 
  -1  18   3      215.26      198.73     28.70 o 
   0  18   3      825.26      881.05     53.92 o 
   1  18   3      689.79      694.44     47.42 o 
   2  18   3      693.92      622.23     58.06 o 
   3  18   3       66.22       91.76     22.90 o 
   4  18   3      668.91      666.21     55.81 o 
   5  18   3      348.24      388.67     73.55 o 
  -5  19   3      410.17      379.76     48.23 o 
  -4  19   3      164.01      232.49     74.26 o 
  -3  19   3       84.20       94.36     24.32 o 
  -2  19   3      256.58      287.01     40.99 o 
  -1  19   3      112.76      106.57     26.35 o 
   0  19   3      449.12      453.20     54.68 o 
   1  19   3       11.18       36.60     36.30 o 
   2  19   3       54.00        6.53     19.03 o 
   3  19   3      163.07      151.77     82.40 o 
   4  19   3      428.14      580.19     55.55 o 
  -4  20   3        3.53        4.93     28.93 o 
  -3  20   3        2.11       13.47     24.67 o 
  -2  20   3       11.08       16.74     26.83 o 
  -1  20   3      313.22      327.55     46.01 o 
   0  20   3      350.91      351.02     50.90 o 
   1  20   3      399.62      418.65     46.92 o 
   2  20   3      500.83      553.54     55.90 o 
   3  20   3      551.38      648.52     94.23 o 
  -2  21   3        4.27       29.04     23.38 o 
  -1  21   3       57.63       15.02     30.39 o 
   0  21   3       32.39       32.44     23.17 o 
   1  21   3       44.13       67.08     26.66 o 
 -10   0   4      156.25      162.58     77.62 o 
  -9   0   4      179.12      278.92     78.16 o 
  -8   0   4        0.70      -29.86     45.11 o 
  -7   0   4       67.91       78.19     49.06 o 
  -6   0   4      417.31      531.08     75.83 o 
  -5   0   4      388.57      356.95     29.87 o 
  -4   0   4     1540.36     1449.17    130.88 o 
  -3   0   4     9653.80     9508.51    168.17 o 
  -2   0   4     1270.42     1315.48     23.08 o 
  -1   0   4      119.22      132.31      9.17 o 
   0   0   4      532.62      368.69     12.35 o 
   1   0   4     1091.97     1157.83     22.49 o 
   2   0   4     1775.28     2476.92     42.23 o 
   3   0   4      279.13      260.00     18.59 o 
   4   0   4      308.57      320.27     22.47 o 
   5   0   4      129.39      142.99     21.95 o 
   6   0   4       71.31       67.17     23.31 o 
   7   0   4       42.99       71.10     25.75 o 
   8   0   4      146.47      142.27     35.01 o 
   9   0   4      141.56      158.05     28.35 o 
 -10   1   4      149.94      126.97     55.43 o 
  -9   1   4       73.63       98.47     43.44 o 
  -8   1   4      102.58       89.16     41.12 o 
  -7   1   4      121.55      146.01     38.06 o 
  -6   1   4       93.80       49.90     32.39 o 
  -5   1   4      674.30      724.89     27.41 o 
  -4   1   4     2208.33     2129.94     32.56 o 
  -3   1   4      967.44     1164.10     22.68 o 
  -2   1   4     2205.65     2125.55     30.15 o 
  -1   1   4      298.23      302.73      8.46 o 
   0   1   4       31.17       69.21      5.77 o 
   1   1   4     1103.59     1397.13     21.91 o 
   2   1   4      120.70       70.49      6.18 o 
   3   1   4     1304.87     1246.47     19.66 o 
   4   1   4      923.04      920.35     22.61 o 
   5   1   4     3588.82     3563.05     90.60 o 
   6   1   4      555.18      504.66     49.20 o 
   7   1   4      361.11      364.71     25.18 o 
   8   1   4      269.32      286.96     26.38 o 
   9   1   4        4.39       18.04     18.62 o 
 -10   2   4       16.77       12.70     48.95 o 
  -9   2   4        6.90       11.64     30.58 o 
  -8   2   4        0.72        9.55     17.94 o 
  -7   2   4        0.57        0.43     10.01 o 
  -6   2   4      179.55      178.67     20.66 o 
  -5   2   4      927.98      948.55     24.68 o 
  -4   2   4     1453.76     1423.94     43.23 o 
  -3   2   4       56.59       41.18      5.89 o 
  -2   2   4      926.52      874.72     14.00 o 
  -1   2   4      185.17      257.81      8.76 o 
   0   2   4      554.09      428.74     11.27 o 
   1   2   4     1468.72     1668.13     24.57 o 
   2   2   4      243.03      233.48      9.04 o 
   3   2   4       45.35       24.56      5.79 o 
   4   2   4       88.81       73.81      9.83 o 
   5   2   4      283.38      327.47     22.58 o 
   6   2   4        0.09        9.51      9.69 o 
   7   2   4        0.75       13.37     12.87 o 
   8   2   4       25.28        7.59     16.15 o 
   9   2   4        0.25       10.89     18.02 o 
 -10   3   4      106.31      116.19     38.04 o 
  -9   3   4       14.37       31.13     18.13 o 
  -8   3   4        0.04        4.92     21.43 o 
  -7   3   4        0.09        5.61     25.36 o 
  -6   3   4       14.89       12.26      9.59 o 
  -5   3   4     1540.13     1599.94     36.33 o 
  -4   3   4     1069.93     1010.32     36.65 o 
  -3   3   4     4766.56     4628.46     58.05 o 
  -2   3   4       36.85       33.39      5.36 o 
  -1   3   4     6770.26     7219.31     69.12 o 
   0   3   4     5072.62     5494.02     55.36 o 
   1   3   4      509.46      658.24     15.14 o 
   2   3   4     1337.49     1610.67     24.65 o 
   3   3   4        9.57        8.84      6.02 o 
   4   3   4        4.65        0.76      8.19 o 
   5   3   4        1.22       -9.91      8.94 o 
   6   3   4        0.18       -5.44     13.85 o 
   7   3   4        1.15       -7.60     12.35 o 
   8   3   4      109.33      101.11     21.21 o 
   9   3   4        2.80      -18.19     48.29 o 
 -10   4   4        0.30       76.17     26.68 o 
  -9   4   4       15.62       53.43     22.59 o 
  -8   4   4        2.68        3.93     18.00 o 
  -7   4   4        5.14        8.63     19.50 o 
  -6   4   4      112.54       80.81     15.11 o 
  -5   4   4      284.74      311.45     20.54 o 
  -4   4   4     2389.07     2755.10     65.15 o 
  -3   4   4      152.11      117.14      7.06 o 
  -2   4   4      338.62      258.24     11.58 o 
  -1   4   4     1198.54     1396.58     22.23 o 
   0   4   4      612.29      514.99     14.36 o 
   1   4   4     4393.33     4043.72     53.68 o 
   2   4   4     1710.66     1817.92     27.28 o 
   3   4   4       67.65       63.49      8.42 o 
   4   4   4     1120.83     1210.76     30.38 o 
   5   4   4      578.51      604.31     25.39 o 
   6   4   4      907.11      860.04     37.38 o 
   7   4   4       13.12       25.06     14.89 o 
   8   4   4       97.38      105.32     21.72 o 
   9   4   4      173.60      182.37     31.36 o 
  -9   5   4       70.25      119.02     28.60 o 
  -8   5   4      476.79      469.93     46.84 o 
  -7   5   4      833.74      827.53     51.12 o 
  -6   5   4      542.88      580.39     30.51 o 
  -5   5   4     1008.09     1005.00     34.46 o 
  -4   5   4     1697.18     1587.16     39.78 o 
  -3   5   4      253.11      270.94     13.34 o 
  -2   5   4      471.79      545.23     17.19 o 
  -1   5   4     1063.02      961.57     21.26 o 
   0   5   4      721.84      793.92     23.21 o 
   1   5   4       62.81      205.47     14.70 o 
   2   5   4     7133.77     7006.57     89.15 o 
   3   5   4     5228.98     5326.99     77.52 o 
   4   5   4     1416.28     1413.92     44.54 o 
   5   5   4     1290.94     1254.77     39.33 o 
   6   5   4      165.34      173.89     37.50 o 
   7   5   4      455.01      452.61     40.13 o 
   8   5   4      228.19      249.36     46.36 o 
  -9   6   4       23.74       40.99     26.56 o 
  -8   6   4        6.37       46.11     24.01 o 
  -7   6   4       43.17       38.19     23.41 o 
  -6   6   4     1773.30     1713.11     54.71 o 
  -5   6   4      936.73      972.45     34.95 o 
  -4   6   4      126.99      197.11     16.53 o 
  -3   6   4     1846.10     1891.52     35.23 o 
  -2   6   4     7889.47     8108.16    122.37 o 
  -1   6   4     6829.70     6984.96     96.47 o 
   0   6   4    13379.81    13371.50    171.32 o 
   1   6   4     4697.43     4526.30     70.74 o 
   2   6   4     1983.21     1895.15     38.62 o 
   3   6   4      386.56      397.91     19.43 o 
   4   6   4       45.30       18.98     13.81 o 
   5   6   4       95.10       80.11     15.50 o 
   6   6   4       61.12       63.76     17.30 o 
   7   6   4      597.38      676.30     38.95 o 
   8   6   4      708.26      691.24     51.25 o 
  -9   7   4        0.15       50.56     29.27 o 
  -8   7   4       18.39       85.01     29.18 o 
  -7   7   4      491.86      439.21     44.90 o 
  -6   7   4     1586.21     1496.88     53.11 o 
  -5   7   4        0.44      -11.38     12.93 o 
  -4   7   4      180.42      184.60     15.97 o 
  -3   7   4      169.09      155.23     13.80 o 
  -2   7   4       13.26       24.69     10.70 o 
  -1   7   4      111.68      118.63     12.75 o 
   0   7   4     2066.73     2242.99     48.24 o 
   1   7   4     2039.63     2162.30     47.16 o 
   2   7   4     2182.67     1934.06     40.18 o 
   3   7   4      113.12      100.93     13.96 o 
   4   7   4       78.19       94.05     11.95 o 
   5   7   4      229.73      235.22     21.88 o 
   6   7   4       99.57      110.42     18.39 o 
   7   7   4      117.59      153.45     23.03 o 
   8   7   4       22.68       14.25     17.86 o 
  -9   8   4        0.37       49.84     30.49 o 
  -8   8   4       89.70      145.27     38.27 o 
  -7   8   4       38.05       52.10     21.79 o 
  -6   8   4     1492.94     1369.88     52.03 o 
  -5   8   4      272.25      318.29     22.24 o 
  -4   8   4        6.65        0.73     10.55 o 
  -3   8   4       14.05       10.39      9.38 o 
  -2   8   4      590.93      591.63     24.34 o 
  -1   8   4      447.54      424.69     20.96 o 
   0   8   4      215.35      190.33     17.93 o 
   1   8   4       97.98       72.60     13.22 o 
   2   8   4       73.93       90.66     13.24 o 
   3   8   4      974.69     1025.37     36.71 o 
   4   8   4      158.86      135.43     18.31 o 
   5   8   4        0.22       -6.71     11.00 o 
   6   8   4       85.25       76.71     16.66 o 
   7   8   4       45.41       64.73     33.90 o 
   8   8   4      135.96      151.45     26.72 o 
  -9   9   4        1.21       38.14     31.03 o 
  -8   9   4        0.40       30.59     28.45 o 
  -7   9   4      130.22      179.05     47.39 o 
  -6   9   4      876.75      784.07     38.64 o 
  -5   9   4       26.18       19.16     21.38 o 
  -4   9   4        7.91       12.06      9.52 o 
  -3   9   4      603.60      542.76     25.00 o 
  -2   9   4      343.73      376.94     22.20 o 
  -1   9   4      937.95      943.36     32.53 o 
   0   9   4      230.44      225.09     20.02 o 
   1   9   4       76.85      135.96     16.75 o 
   2   9   4     1067.70     1004.02     32.98 o 
   3   9   4      202.84      157.77     18.25 o 
   4   9   4     1711.25     1593.15     39.70 o 
   5   9   4      497.22      547.04     34.96 o 
   6   9   4      539.87      541.75     34.37 o 
   7   9   4      463.14      484.28     43.32 o 
   8   9   4       14.21       12.77     21.24 o 
  -9  10   4       24.26       82.08     36.74 o 
  -8  10   4       19.91       29.01     22.61 o 
  -7  10   4       19.24       40.49     22.53 o 
  -6  10   4      205.88      176.54     23.75 o 
  -5  10   4      599.24      657.47     47.87 o 
  -4  10   4     1628.22     1515.49     47.28 o 
  -3  10   4     1637.47     1665.33     43.67 o 
  -2  10   4     4715.22     4668.86     81.01 o 
  -1  10   4     4452.17     4290.51     79.86 o 
   0  10   4     1243.62     1204.10     38.87 o 
   1  10   4       24.50       24.37     13.76 o 
   2  10   4       89.11       75.40     15.02 o 
   3  10   4        1.62       -1.41     13.72 o 
   4  10   4       21.58       23.30     12.69 o 
   5  10   4       52.13       48.00     15.67 o 
   6  10   4        1.97       20.71     15.57 o 
   7  10   4        1.77       20.76     15.94 o 
   8  10   4      171.01      179.06     38.68 o 
  -8  11   4      140.50      148.02     31.76 o 
  -7  11   4       75.87       59.05     18.99 o 
  -6  11   4      571.70      603.71     50.47 o 
  -5  11   4      483.66      471.73     35.38 o 
  -4  11   4       23.09       43.70     14.62 o 
  -3  11   4      566.05      553.66     29.15 o 
  -2  11   4       19.29        5.54     16.19 o 
  -1  11   4      980.99      979.48     36.98 o 
   0  11   4      119.06      159.41     20.07 o 
   1  11   4       98.73       94.67     17.78 o 
   2  11   4      400.18      404.88     34.46 o 
   3  11   4     2621.85     2612.08    134.18 o 
   4  11   4     1520.62     1433.26     89.97 o 
   5  11   4      169.10      135.41     21.13 o 
   6  11   4      486.66      571.76     51.05 o 
   7  11   4      107.84      107.44     22.42 o 
  -8  12   4       27.34       27.63     18.91 o 
  -7  12   4        5.27        0.89     16.93 o 
  -6  12   4        0.50       -8.89     16.64 o 
  -5  12   4      262.34      207.17     30.52 o 
  -4  12   4        3.27        0.35     13.25 o 
  -3  12   4      347.19      443.92     32.03 o 
  -2  12   4     1437.50     1393.87     43.36 o 
  -1  12   4      435.17      374.73     27.72 o 
   0  12   4       71.17       80.24     22.52 o 
   1  12   4        1.19        7.88     14.58 o 
   2  12   4      438.89      431.26     27.93 o 
   3  12   4      747.76      684.53     44.73 o 
   4  12   4        0.03        4.76     12.33 o 
   5  12   4      198.55      196.57     24.32 o 
   6  12   4       14.54        5.04     15.61 o 
   7  12   4      183.59      192.92     26.78 o 
  -8  13   4        0.73       36.48     23.44 o 
  -7  13   4      108.45       78.99     21.24 o 
  -6  13   4        3.28       10.78     28.52 o 
  -5  13   4      105.25      109.34     25.88 o 
  -4  13   4       50.30       38.65     15.44 o 
  -3  13   4       58.78       37.25     16.68 o 
  -2  13   4      129.82       99.90     18.12 o 
  -1  13   4       19.35       24.40     14.48 o 
   0  13   4       30.98       16.19     15.94 o 
   1  13   4      728.23      691.92     36.06 o 
   2  13   4        4.42       -0.67     12.52 o 
   3  13   4      387.98      353.52     29.96 o 
   4  13   4       22.06       26.64     15.20 o 
   5  13   4        4.90       36.04     16.52 o 
   6  13   4        1.98       41.38     17.61 o 
   7  13   4       13.82        7.95     20.65 o 
  -7  14   4        6.49       14.69     32.66 o 
  -6  14   4        0.56       11.46     20.93 o 
  -5  14   4        8.83       21.94     21.98 o 
  -4  14   4       92.14       90.29     19.83 o 
  -3  14   4        0.43       -5.39     14.48 o 
  -2  14   4        0.85      -10.67     13.36 o 
  -1  14   4      340.39      452.78     31.77 o 
   0  14   4      603.05      629.40     36.43 o 
   1  14   4      196.53      194.06     31.53 o 
   2  14   4      433.26      412.92     33.27 o 
   3  14   4        0.74        7.02     14.40 o 
   4  14   4      332.77      332.70     37.74 o 
   5  14   4       26.30       35.82     24.92 o 
   6  14   4      186.97      214.37     40.35 o 
  -7  15   4       44.22       59.51     23.40 o 
  -6  15   4      317.10      349.10     39.33 o 
  -5  15   4       81.45      112.78     28.32 o 
  -4  15   4       92.22      121.19     29.65 o 
  -3  15   4      163.03      167.00     25.48 o 
  -2  15   4       15.69       25.18     15.19 o 
  -1  15   4      188.98      122.16     26.02 o 
   0  15   4        1.09        5.63     23.06 o 
   1  15   4     1088.85     1143.04     45.56 o 
   2  15   4        1.28       -5.48     13.61 o 
   3  15   4       61.98      100.40     21.43 o 
   4  15   4      896.75      873.72     58.43 o 
   5  15   4       68.70       63.15     24.34 o 
   6  15   4      346.45      324.97     33.74 o 
  -6  16   4        5.18       36.48     38.19 o 
  -5  16   4       79.50      109.38     41.68 o 
  -4  16   4       69.78       85.79     29.82 o 
  -3  16   4      495.31      470.84     35.04 o 
  -2  16   4      527.65      492.97     35.85 o 
  -1  16   4      122.62      108.80     24.38 o 
   0  16   4       27.01       45.50     18.23 o 
   1  16   4      824.33      796.66     47.31 o 
   2  16   4     1909.83     1904.03     65.12 o 
   3  16   4      381.37      375.27     34.13 o 
   4  16   4       38.09       56.85     24.58 o 
   5  16   4      184.85      233.20     36.16 o 
  -6  17   4       18.46       42.16     40.80 o 
  -5  17   4       19.13       30.35     24.45 o 
  -4  17   4       28.72       34.84     31.83 o 
  -3  17   4      220.49      187.01     31.06 o 
  -2  17   4        2.81       14.39     17.31 o 
  -1  17   4      580.95      669.25     47.07 o 
   0  17   4       86.38       94.90     43.22 o 
   1  17   4      114.73      123.23     24.06 o 
   2  17   4      309.20      350.14     34.54 o 
   3  17   4     1130.00     1116.28     53.24 o 
   4  17   4       43.75      130.49     34.40 o 
   5  17   4        6.42       55.53     35.90 o 
  -5  18   4       50.13       73.73     29.47 o 
  -4  18   4        0.87       -7.89     24.40 o 
  -3  18   4       30.33       -5.59     23.34 o 
  -2  18   4      163.91      130.01     26.18 o 
  -1  18   4      894.51      808.56     52.75 o 
   0  18   4        3.51       12.33     27.18 o 
   1  18   4      122.99      132.04     25.79 o 
   2  18   4      454.01      502.04     41.41 o 
   3  18   4        5.87       21.25     18.79 o 
   4  18   4      125.44      109.45     31.76 o 
  -4  19   4       29.73       32.63     26.93 o 
  -3  19   4       11.53       -0.03     22.41 o 
  -2  19   4        8.20      -13.70     18.72 o 
  -1  19   4        7.86        0.23     29.95 o 
   0  19   4       96.41       82.38     25.86 o 
   1  19   4      211.29      235.33     37.12 o 
   2  19   4      107.91      138.60     33.64 o 
   3  19   4       46.48       75.34     30.39 o 
  -3  20   4      322.81      271.09     41.10 o 
  -2  20   4      203.79      256.32     32.95 o 
  -1  20   4      297.60      277.57     37.12 o 
   0  20   4      390.19      374.61     62.19 o 
   1  20   4      321.66      326.89     43.04 o 
   2  20   4       82.20       93.67     29.45 o 
  -1  21   4       34.51       43.95     24.35 o 
   0  21   4      388.97      393.12     54.10 o 
 -10   1   5        0.13       -1.50     49.09 o 
  -9   1   5        2.28       42.77     16.37 o 
  -8   1   5        1.05       13.30     12.49 o 
  -7   1   5      460.91      456.38     20.67 o 
  -6   1   5      379.80      392.08     18.74 o 
  -5   1   5        3.69        9.48      7.70 o 
  -4   1   5      271.02      265.88     11.81 o 
  -3   1   5     2168.67     2121.11     38.40 o 
  -2   1   5      359.60      364.13     11.57 o 
  -1   1   5      565.30      576.50     10.90 o 
   0   1   5      153.64      278.44     11.43 o 
   1   1   5     3174.92     3284.28     55.35 o 
   2   1   5     2547.29     2313.27     35.38 o 
   3   1   5      577.10      577.21     15.04 o 
   4   1   5      942.18      952.84     29.57 o 
   5   1   5      132.14      147.27     18.28 o 
   6   1   5       97.11      112.75     17.51 o 
   7   1   5        3.66      -11.42     11.58 o 
   8   1   5        0.14        4.27     16.70 o 
 -10   2   5        1.67       -4.17    128.28 o 
  -9   2   5       39.23       43.78     69.77 o 
  -8   2   5      303.91      302.43     28.23 o 
  -7   2   5       80.63       91.61     19.23 o 
  -6   2   5      285.50      267.91     15.76 o 
  -5   2   5      246.58      269.77     14.40 o 
  -4   2   5     1432.21     1364.51     31.85 o 
  -3   2   5     2606.84     2657.71     39.66 o 
  -2   2   5      242.46      349.48     10.84 o 
  -1   2   5     5442.94     6322.94     57.18 o 
   0   2   5        4.18        9.98      5.43 o 
   1   2   5        0.76       -3.18      7.02 o 
   2   2   5      428.59      382.98     16.16 o 
   3   2   5      506.49      510.94     15.71 o 
   4   2   5      832.11      812.28     25.38 o 
   5   2   5     1128.92     1136.79     37.08 o 
   6   2   5     1532.71     1467.43     85.38 o 
   7   2   5      775.20      670.19     43.87 o 
   8   2   5       18.99       22.76     17.78 o 
 -10   3   5       86.74       87.49     33.72 o 
  -9   3   5      160.92      215.63     33.35 o 
  -8   3   5      275.19      295.44     36.20 o 
  -7   3   5       88.95      129.19     23.10 o 
  -6   3   5       91.62      108.14     15.18 o 
  -5   3   5      538.99      627.30     47.96 o 
  -4   3   5        0.52       -4.12      7.41 o 
  -3   3   5     1403.11     1469.15     21.96 o 
  -2   3   5       97.76       48.10      6.44 o 
  -1   3   5       28.24       57.43      6.98 o 
   0   3   5     9864.14     9592.21    104.50 o 
   1   3   5    12614.36    13201.11    169.33 o 
   2   3   5     6582.20     6186.92     88.74 o 
   3   3   5      490.55      529.99     18.70 o 
   4   3   5      110.85      104.00     21.53 o 
   5   3   5     2166.63     2120.47     73.38 o 
   6   3   5      735.55      748.54     37.79 o 
   7   3   5        4.78       -5.41     15.94 o 
   8   3   5       40.57       42.86     21.30 o 
  -9   4   5        4.47        2.51     34.07 o 
  -8   4   5      443.98      419.39     37.76 o 
  -7   4   5      288.18      337.70     51.06 o 
  -6   4   5        2.54        5.04     12.63 o 
  -5   4   5      644.69      715.48     35.39 o 
  -4   4   5     1769.05     1673.90     32.78 o 
  -3   4   5     1930.68     2046.20     29.26 o 
  -2   4   5     2640.89     2623.52     34.83 o 
  -1   4   5     2987.59     3239.34     41.28 o 
   0   4   5     8772.65     9056.39    116.74 o 
   1   4   5     2631.20     3008.72     52.67 o 
   2   4   5     1194.44     1085.91     26.75 o 
   3   4   5        0.75       -6.90      8.35 o 
   4   4   5       29.43       31.85      8.28 o 
   5   4   5      129.93      122.38     19.22 o 
   6   4   5      542.52      533.56     35.58 o 
   7   4   5       22.86       32.72     16.55 o 
   8   4   5        8.73       16.49     17.92 o 
  -9   5   5       23.42      104.49     30.31 o 
  -8   5   5        4.62       10.96     24.08 o 
  -7   5   5      202.96      179.58     28.84 o 
  -6   5   5       22.36       60.66     33.84 o 
  -5   5   5       28.59       43.24     12.22 o 
  -4   5   5       23.27        2.72      8.98 o 
  -3   5   5      273.13      264.55     15.09 o 
  -2   5   5       11.66       28.73      7.43 o 
  -1   5   5       85.09       90.57      9.98 o 
   0   5   5       42.02       29.83     11.80 o 
   1   5   5      104.44       78.41     12.67 o 
   2   5   5     1459.02     1431.60     28.91 o 
   3   5   5      102.30      105.10     12.29 o 
   4   5   5      940.84      914.07     31.29 o 
   5   5   5      413.01      386.65     36.27 o 
   6   5   5      674.50      643.21     37.17 o 
   7   5   5       54.96       51.28     18.38 o 
   8   5   5       66.28       88.57     25.08 o 
  -9   6   5       86.47      106.17     32.84 o 
  -8   6   5       35.25       83.27     29.48 o 
  -7   6   5       28.38       -7.40     23.43 o 
  -6   6   5      143.89      144.34     22.53 o 
  -5   6   5        1.13        0.81     12.88 o 
  -4   6   5        0.73       -4.12      9.33 o 
  -3   6   5       31.83       23.37      8.67 o 
  -2   6   5      688.18      682.98     19.98 o 
  -1   6   5      345.24      378.13     17.21 o 
   0   6   5     2134.97     2474.62     51.37 o 
   1   6   5     1889.07     2235.53     48.40 o 
   2   6   5       43.38       32.76     10.34 o 
   3   6   5        0.42        9.95      9.07 o 
   4   6   5      175.84      181.44     15.24 o 
   5   6   5       94.87       88.46     16.48 o 
   6   6   5      166.70      176.31     26.92 o 
   7   6   5        2.66       -7.87     14.97 o 
   8   6   5        0.36       21.90     20.75 o 
  -9   7   5       46.44      151.35     55.93 o 
  -8   7   5      119.57      100.15     42.45 o 
  -7   7   5      140.49      137.94     42.45 o 
  -6   7   5     1026.44      974.50     44.06 o 
  -5   7   5      332.27      304.70     21.65 o 
  -4   7   5        3.45       20.33     13.79 o 
  -3   7   5      104.69       90.35     13.47 o 
  -2   7   5     1131.33     1033.18     25.08 o 
  -1   7   5     1047.60      853.47     26.71 o 
   0   7   5     9263.59     9093.22    137.23 o 
   1   7   5     5936.52     5792.99     96.12 o 
   2   7   5     4307.59     4339.02     76.54 o 
   3   7   5      952.35      985.51     30.58 o 
   4   7   5       99.39      111.94     18.80 o 
   5   7   5        3.30       -0.78     11.69 o 
   6   7   5       17.74       46.10     17.08 o 
   7   7   5      157.67      165.89     25.63 o 
   8   7   5       80.82       57.05     24.27 o 
  -9   8   5       82.76       41.60     32.12 o 
  -8   8   5      526.72      540.15     54.37 o 
  -7   8   5      273.95      274.01     30.38 o 
  -6   8   5      451.21      456.10     29.27 o 
  -5   8   5     1451.35     1701.62     63.05 o 
  -4   8   5     1985.60     2045.99    110.11 o 
  -3   8   5     1782.14     1720.36     41.90 o 
  -2   8   5     1326.64     1277.99     35.06 o 
  -1   8   5        1.62        1.57     10.66 o 
   0   8   5      578.96      587.21     28.26 o 
   1   8   5       22.43       23.32     12.15 o 
   2   8   5      205.84      195.08     18.11 o 
   3   8   5      209.58      210.88     20.98 o 
   4   8   5       75.81       86.16     13.41 o 
   5   8   5      385.32      357.38     27.17 o 
   6   8   5      342.21      330.84     27.92 o 
   7   8   5      158.29      178.90     31.59 o 
   8   8   5      498.89      508.07     50.95 o 
  -9   9   5       82.62       79.69     41.76 o 
  -8   9   5      328.05      318.19     47.14 o 
  -7   9   5        1.89        2.48     17.01 o 
  -6   9   5      131.05      126.16     21.36 o 
  -5   9   5      364.97      433.31     42.73 o 
  -4   9   5       56.89       39.95     12.15 o 
  -3   9   5     1515.85     1568.16     48.20 o 
  -2   9   5     3377.61     3355.15     64.38 o 
  -1   9   5     2471.86     2458.39     55.43 o 
   0   9   5      964.48      876.27     33.72 o 
   1   9   5      258.76      231.40     20.99 o 
   2   9   5     1016.67     1079.21     36.15 o 
   3   9   5      352.49      360.20     27.40 o 
   4   9   5      559.37      588.13     26.98 o 
   5   9   5      317.36      329.87     26.66 o 
   6   9   5      103.09       77.70     17.87 o 
   7   9   5      120.35       90.82     25.31 o 
  -8  10   5       36.77       16.93     42.59 o 
  -7  10   5      348.08      304.87     42.40 o 
  -6  10   5      130.71      117.41     21.21 o 
  -5  10   5       16.55       23.33     19.90 o 
  -4  10   5      100.00      117.17     16.64 o 
  -3  10   5       22.70       22.59     13.01 o 
  -2  10   5       11.16        6.49     12.30 o 
  -1  10   5       29.99       24.53     14.88 o 
   0  10   5      285.91      279.98     23.51 o 
   1  10   5       25.67       26.25     13.64 o 
   2  10   5       72.72       65.61     14.73 o 
   3  10   5      342.86      337.98     27.78 o 
   4  10   5       94.10      102.82     15.64 o 
   5  10   5       94.42      105.36     19.32 o 
   6  10   5       74.70       64.27     18.31 o 
   7  10   5      422.02      428.93     47.25 o 
  -8  11   5      140.29       62.57     34.64 o 
  -7  11   5        1.90       34.00     19.58 o 
  -6  11   5       59.80       33.99     18.62 o 
  -5  11   5      574.56      490.26     37.60 o 
  -4  11   5        0.21      -12.08     12.48 o 
  -3  11   5      270.34      287.12     25.37 o 
  -2  11   5      110.05       97.82     18.34 o 
  -1  11   5      530.53      482.92     30.04 o 
   0  11   5      334.54      303.27     27.00 o 
   1  11   5        1.23        5.02     13.34 o 
   2  11   5      116.98      101.90     17.74 o 
   3  11   5     1392.37     1355.58     47.60 o 
   4  11   5      534.59      502.39     33.29 o 
   5  11   5       81.91       92.32     25.12 o 
   6  11   5      154.62      154.41     23.39 o 
   7  11   5       30.84       23.14     22.03 o 
  -8  12   5       13.03       18.92     24.62 o 
  -7  12   5      406.59      346.20     30.75 o 
  -6  12   5      376.17      421.07     43.65 o 
  -5  12   5       21.01       21.22     21.37 o 
  -4  12   5      328.86      270.50     25.27 o 
  -3  12   5      191.80      190.91     22.96 o 
  -2  12   5     1599.05     1564.01     46.38 o 
  -1  12   5       22.18       -6.71     17.73 o 
   0  12   5      957.63      984.79     39.99 o 
   1  12   5        8.40       11.00     15.42 o 
   2  12   5      361.02      328.09     25.23 o 
   3  12   5       38.50       15.38     14.40 o 
   4  12   5      274.74      240.63     25.54 o 
   5  12   5      215.03      229.53     39.09 o 
   6  12   5      246.94      286.56     35.71 o 
   7  12   5       21.26       47.79     23.41 o 
  -8  13   5       10.11       21.41     44.29 o 
  -7  13   5        0.31       26.81     23.90 o 
  -6  13   5        5.16       10.20     18.42 o 
  -5  13   5       14.93       42.87     33.93 o 
  -4  13   5        6.41      -10.59     12.86 o 
  -3  13   5      150.91       93.42     19.52 o 
  -2  13   5      906.14      947.29     38.36 o 
  -1  13   5      753.92      792.46     37.27 o 
   0  13   5       48.49       23.97     17.07 o 
   1  13   5      269.97      258.49     25.80 o 
   2  13   5     1217.36     1250.43     49.33 o 
   3  13   5     1560.39     1580.42     56.06 o 
   4  13   5      813.82      815.50     50.42 o 
   5  13   5        5.64       37.13     16.23 o 
   6  13   5       94.08      124.23     32.32 o 
  -7  14   5       33.39       53.95     22.72 o 
  -6  14   5      146.94      189.90     36.90 o 
  -5  14   5      342.76      322.74     37.64 o 
  -4  14   5      541.82      449.72     66.11 o 
  -3  14   5      294.05      260.79     26.83 o 
  -2  14   5      237.14      271.11     31.93 o 
  -1  14   5      570.33      583.13     45.72 o 
   0  14   5      287.88      280.61     27.65 o 
   1  14   5      676.21      619.15     36.70 o 
   2  14   5     1158.64     1091.41     63.02 o 
   3  14   5     1369.90     1276.14     52.08 o 
   4  14   5      358.99      409.62     41.16 o 
   5  14   5      430.60      478.06     48.13 o 
   6  14   5        1.72       19.51     21.72 o 
  -7  15   5        3.16       55.28     26.67 o 
  -6  15   5       61.84       49.25     31.97 o 
  -5  15   5        8.37       61.12     30.42 o 
  -4  15   5       42.26       77.04     27.87 o 
  -3  15   5       25.03       13.78     29.52 o 
  -2  15   5        3.00       10.78     15.68 o 
  -1  15   5      466.53      453.59     33.27 o 
   0  15   5      183.06      222.93     27.19 o 
   1  15   5      301.01      288.24     29.03 o 
   2  15   5       16.09       15.10     16.80 o 
   3  15   5       29.09       15.59     16.25 o 
   4  15   5      114.69      173.63     30.98 o 
   5  15   5      390.06      432.92     37.62 o 
  -6  16   5       33.30       22.70     38.28 o 
  -5  16   5      107.16      104.65     31.06 o 
  -4  16   5        0.47        8.53     28.45 o 
  -3  16   5       42.44       63.27     21.20 o 
  -2  16   5        0.13       -7.24     23.76 o 
  -1  16   5      573.60      445.05     44.04 o 
   0  16   5      378.48      398.66     33.26 o 
   1  16   5      104.00       85.18     22.71 o 
   2  16   5       51.49       62.81     27.99 o 
   3  16   5       33.31       45.67     20.19 o 
   4  16   5        6.88       40.62     22.80 o 
   5  16   5        0.08       33.43     22.76 o 
  -6  17   5        0.17        2.16     25.56 o 
  -5  17   5       36.71       49.84     27.96 o 
  -4  17   5       23.80       23.65     23.35 o 
  -3  17   5       11.05        3.89     17.12 o 
  -2  17   5      167.40      143.05     26.86 o 
  -1  17   5     1539.43     1497.02     63.58 o 
   0  17   5      293.32      349.81     38.03 o 
   1  17   5      266.56      303.63     32.96 o 
   2  17   5        8.44       -2.39     17.23 o 
   3  17   5        7.39       13.94     18.07 o 
   4  17   5      100.14      179.29     45.47 o 
  -5  18   5      320.17      382.80     50.48 o 
  -4  18   5      125.57      122.89     32.67 o 
  -3  18   5        9.66       46.81     26.54 o 
  -2  18   5      148.03      162.19     27.68 o 
  -1  18   5     1187.22     1107.99     56.67 o 
   0  18   5       89.38      121.80     29.32 o 
   1  18   5        3.60        4.25     29.47 o 
   2  18   5      109.76      166.16     33.08 o 
   3  18   5       71.84       98.02     33.31 o 
   4  18   5       29.72       62.24     29.24 o 
  -4  19   5       76.29      114.87     32.68 o 
  -3  19   5      380.06      439.17     47.00 o 
  -2  19   5      389.48      311.77     35.31 o 
  -1  19   5      316.16      285.58     38.10 o 
   0  19   5      707.08      754.49     59.59 o 
   1  19   5      785.91      820.14     61.58 o 
   2  19   5       99.17      155.79     34.58 o 
   3  19   5      225.44      211.51     38.31 o 
  -3  20   5      443.81      515.40     50.83 o 
  -2  20   5        6.19        2.88     22.87 o 
  -1  20   5       83.06       93.38     27.40 o 
   0  20   5      172.70      133.30     59.13 o 
   1  20   5      231.99      277.83     46.03 o 
  -9   0   6      226.79      271.07     53.35 o 
  -8   0   6      545.12      490.96     35.19 o 
  -7   0   6      132.08       80.14     20.88 o 
  -6   0   6        3.90       -9.98     10.58 o 
  -5   0   6      139.11      143.32     18.44 o 
  -4   0   6       28.18       30.32     13.83 o 
  -3   0   6        9.45       14.98      9.46 o 
  -2   0   6      211.48      245.31     13.23 o 
  -1   0   6     1059.84     1112.47     30.60 o 
   0   0   6     2954.03     2931.68     53.90 o 
   1   0   6     7895.25     8098.23    161.20 o 
   2   0   6     6071.34     5658.27    106.74 o 
   3   0   6     2644.36     2663.12     59.88 o 
   4   0   6     4341.09     4455.68    194.36 o 
   5   0   6     2678.28     2517.42    125.05 o 
   6   0   6       56.53       49.49     24.69 o 
   7   0   6        2.68       -6.52     15.80 o 
   8   0   6        0.56       14.21     19.05 o 
  -9   1   6        7.15       37.43     20.21 o 
  -8   1   6        4.66      -18.81     17.31 o 
  -7   1   6       67.97       90.79     17.23 o 
  -6   1   6       95.64       86.75      9.51 o 
  -5   1   6      504.14      594.08     18.96 o 
  -4   1   6     2689.37     2535.33     67.99 o 
  -3   1   6     1695.04     1817.77     37.74 o 
  -2   1   6      622.96      556.60     13.24 o 
  -1   1   6     6017.85     6281.60     73.79 o 
   0   1   6      928.82      921.14     19.17 o 
   1   1   6     1868.81     1764.88     49.49 o 
   2   1   6     1536.72     1448.58     30.21 o 
   3   1   6       49.28       46.41      8.37 o 
   4   1   6      881.92      933.47     62.69 o 
   5   1   6      501.93      428.53     31.24 o 
   6   1   6      425.12      406.72     31.85 o 
   7   1   6      108.28      127.59     22.33 o 
   8   1   6      123.25      131.29     22.80 o 
  -9   2   6        3.29       54.43     22.69 o 
  -8   2   6       14.78       25.26     21.24 o 
  -7   2   6      128.55      167.91     30.21 o 
  -6   2   6      109.29      109.28     14.29 o 
  -5   2   6      391.58      398.67     15.07 o 
  -4   2   6      526.10      508.06     23.86 o 
  -3   2   6     1701.86     1908.35     30.00 o 
  -2   2   6        0.30       -0.45      4.56 o 
  -1   2   6        5.36        2.21      4.91 o 
   0   2   6      365.61      546.33     21.53 o 
   1   2   6      962.65      942.96     32.17 o 
   2   2   6      107.48      103.42     12.13 o 
   3   2   6      642.04      630.69     25.20 o 
   4   2   6     1209.07     1214.72     43.43 o 
   5   2   6        9.86       19.37     16.12 o 
   6   2   6      129.47      115.51     24.42 o 
   7   2   6       38.97       27.48     18.81 o 
   8   2   6        0.99       -7.75     17.79 o 
  -9   3   6       12.03       55.40     43.49 o 
  -8   3   6        4.56        0.14     21.44 o 
  -7   3   6       15.07       38.51     22.66 o 
  -6   3   6        8.59       29.64     13.89 o 
  -5   3   6      125.24      112.58     15.60 o 
  -4   3   6       48.39       53.48     10.27 o 
  -3   3   6       14.61        5.05      8.10 o 
  -2   3   6      222.74      203.42     10.16 o 
  -1   3   6     1345.40     1403.44     26.93 o 
   0   3   6      570.99      656.96     24.43 o 
   1   3   6      350.44      306.42     19.17 o 
   2   3   6      300.80      300.13     18.97 o 
   3   3   6      113.39      114.13     14.39 o 
   4   3   6       50.89       55.72     11.30 o 
   5   3   6     1371.95     1347.39     61.53 o 
   6   3   6      183.91      193.03     29.54 o 
   7   3   6       11.50        8.62     16.97 o 
   8   3   6        7.79        2.10     17.68 o 
  -9   4   6       70.39       79.18     27.51 o 
  -8   4   6       62.10       32.35     31.43 o 
  -7   4   6      156.63      179.56     29.57 o 
  -6   4   6       45.67       49.28     18.84 o 
  -5   4   6       19.12       30.29     10.80 o 
  -4   4   6      350.02      378.61     17.41 o 
  -3   4   6      402.80      466.97     14.83 o 
  -2   4   6     1810.88     1745.18     31.53 o 
  -1   4   6     1910.49     2030.37     34.69 o 
   0   4   6     1069.13     1060.66     25.18 o 
   1   4   6      710.93      618.47     25.50 o 
   2   4   6       11.78       25.00     10.42 o 
   3   4   6      406.16      373.94     15.51 o 
   4   4   6      625.48      558.39     52.56 o 
   5   4   6       52.76       41.66     15.93 o 
   6   4   6      166.24      158.41     25.19 o 
   7   4   6      271.39      305.94     57.36 o 
   8   4   6      248.38      228.41     43.53 o 
  -9   5   6       10.25       62.39     31.44 o 
  -8   5   6       40.71       23.39     39.90 o 
  -7   5   6       29.78       27.60     24.31 o 
  -6   5   6        0.79       11.48     11.62 o 
  -5   5   6      704.04      699.19     26.37 o 
  -4   5   6     2275.80     2278.78     38.61 o 
  -3   5   6     2586.11     2419.05     42.52 o 
  -2   5   6     4341.01     3907.63     56.10 o 
  -1   5   6     6087.85     5994.98     85.12 o 
   0   5   6     4428.84     4403.94     66.51 o 
   1   5   6      923.22      878.92     30.96 o 
   2   5   6       52.00       33.58     10.97 o 
   3   5   6        2.77       -2.51      7.02 o 
   4   5   6      249.23      249.10     17.50 o 
   5   5   6       71.46       59.63     16.98 o 
   6   5   6      149.72      128.35     22.65 o 
   7   5   6      354.02      285.73     37.42 o 
   8   5   6      309.71      326.88     42.37 o 
  -9   6   6      114.46      101.68     35.15 o 
  -8   6   6      277.62      250.49     40.45 o 
  -7   6   6      412.27      385.11     66.52 o 
  -6   6   6      561.49      509.06     37.64 o 
  -5   6   6      522.37      592.73     25.97 o 
  -4   6   6       88.44       87.24     15.29 o 
  -3   6   6        0.43       -1.33     12.72 o 
  -2   6   6       19.93       15.66     11.84 o 
  -1   6   6     1227.41     1284.90     31.14 o 
   0   6   6      609.39      564.33     22.86 o 
   1   6   6      926.86      982.12     32.83 o 
   2   6   6       42.40       19.37      8.98 o 
   3   6   6       72.76       61.58     11.79 o 
   4   6   6      230.38      266.52     20.51 o 
   5   6   6      102.56      137.30     20.88 o 
   6   6   6     1472.86     1485.49     76.48 o 
   7   6   6       76.38      115.60     27.31 o 
   8   6   6        0.33       13.02     23.51 o 
  -9   7   6        0.09       29.68     32.98 o 
  -8   7   6        5.93       24.09     52.08 o 
  -7   7   6       69.04       41.76     29.63 o 
  -6   7   6      186.05      142.81     21.04 o 
  -5   7   6       18.04       34.01     13.33 o 
  -4   7   6      117.34      146.74     14.18 o 
  -3   7   6        7.69        7.46     10.38 o 
  -2   7   6      226.98      222.84     19.68 o 
  -1   7   6     2357.30     2393.14     50.40 o 
   0   7   6     2062.22     2113.59     82.67 o 
   1   7   6      106.42       67.07     14.28 o 
   2   7   6      379.74      345.13     32.73 o 
   3   7   6      295.50      311.32     20.10 o 
   4   7   6       67.45       38.82     11.42 o 
   5   7   6       17.75       29.02     13.88 o 
   6   7   6      200.14      199.15     31.77 o 
   7   7   6        4.97       18.52     20.27 o 
  -9   8   6       36.68       76.41     43.72 o 
  -8   8   6        6.04      -33.46     22.31 o 
  -7   8   6       32.35      -19.56     21.97 o 
  -6   8   6      181.15      179.98     33.16 o 
  -5   8   6      207.09      220.07     34.91 o 
  -4   8   6      101.84       93.56     21.32 o 
  -3   8   6      222.59      221.13     18.70 o 
  -2   8   6     1160.11     1128.98     42.01 o 
  -1   8   6      921.94      952.14     33.95 o 
   0   8   6       53.05       62.26     16.35 o 
   1   8   6      351.86      406.28     26.37 o 
   2   8   6        3.71       -8.36     11.99 o 
   3   8   6       28.26       40.37     12.29 o 
   4   8   6      309.99      314.89     28.37 o 
   5   8   6        3.47       16.06     14.05 o 
   6   8   6        8.16        9.10     20.33 o 
   7   8   6        0.14      -12.26     17.73 o 
  -9   9   6       16.06       39.44     36.13 o 
  -8   9   6       85.36        6.85     32.33 o 
  -7   9   6      325.85      288.23     27.04 o 
  -6   9   6       86.72       97.66     20.77 o 
  -5   9   6      597.71      472.87     30.94 o 
  -4   9   6        3.82        2.02     12.04 o 
  -3   9   6        3.26        8.67     14.69 o 
  -2   9   6     2776.73     2665.36     87.75 o 
  -1   9   6     1996.10     2025.41     51.24 o 
   0   9   6      621.18      627.20     32.25 o 
   1   9   6      450.81      378.00     26.37 o 
   2   9   6      130.58      145.57     18.31 o 
   3   9   6      104.02      100.83     18.20 o 
   4   9   6        0.18       -7.01      9.64 o 
   5   9   6       52.34       51.65     16.82 o 
   6   9   6       26.47       16.08     17.34 o 
   7   9   6       66.57       57.45     25.34 o 
  -8  10   6       19.84      -23.78     53.84 o 
  -7  10   6      135.45      125.17     34.25 o 
  -6  10   6      585.04      544.36     33.72 o 
  -5  10   6      350.15      357.51     34.71 o 
  -4  10   6      215.11      212.04     24.19 o 
  -3  10   6      134.36      117.43     20.06 o 
  -2  10   6       20.68       10.63     15.20 o 
  -1  10   6        1.49       -3.88     12.99 o 
   0  10   6        4.88      -16.60     12.48 o 
   1  10   6      585.45      546.05     31.62 o 
   2  10   6      621.88      673.48     32.64 o 
   3  10   6     2118.63     2105.50     61.09 o 
   4  10   6     1338.22     1217.07     38.76 o 
   5  10   6       94.86      115.14     19.96 o 
   6  10   6       58.95       84.70     22.41 o 
   7  10   6       10.95       12.71     22.92 o 
  -8  11   6      155.66      132.73     30.56 o 
  -7  11   6       26.39       22.78     19.28 o 
  -6  11   6      106.32      105.81     22.75 o 
  -5  11   6      883.02      762.34     45.32 o 
  -4  11   6      940.13      955.96     36.30 o 
  -3  11   6      444.22      465.45     30.39 o 
  -2  11   6      186.58      211.63     31.81 o 
  -1  11   6      343.97      335.79     39.50 o 
   0  11   6     1827.32     1837.21     55.58 o 
   1  11   6      272.30      264.04     24.92 o 
   2  11   6      187.15      183.56     20.57 o 
   3  11   6       56.79       37.35     16.47 o 
   4  11   6      245.28      271.09     26.68 o 
   5  11   6      209.70      173.37     28.61 o 
   6  11   6       32.63       40.52     21.95 o 
  -8  12   6       40.37       27.99     38.64 o 
  -7  12   6        0.95      -27.96     20.18 o 
  -6  12   6      365.94      351.17     52.11 o 
  -5  12   6       45.62       57.79     24.85 o 
  -4  12   6        4.77      -12.57     13.63 o 
  -3  12   6       24.72        1.14     15.65 o 
  -2  12   6       15.21       31.38     13.49 o 
  -1  12   6        1.18        2.95     17.93 o 
   0  12   6     2913.71     2769.89     84.82 o 
   1  12   6      686.30      660.34     36.17 o 
   2  12   6      386.50      425.46     28.64 o 
   3  12   6      672.94      712.22     40.37 o 
   4  12   6     1070.40     1071.99     45.29 o 
   5  12   6      856.81      806.05     52.39 o 
   6  12   6       67.42       85.32     28.41 o 
  -7  13   6        2.71       11.37     33.87 o 
  -6  13   6       77.49       79.09     28.65 o 
  -5  13   6        1.73       17.04     23.74 o 
  -4  13   6       62.04       12.56     22.24 o 
  -3  13   6       17.15       28.28     15.54 o 
  -2  13   6        2.63       19.14     16.73 o 
  -1  13   6      182.79      177.22     24.41 o 
   0  13   6      936.48      961.78     58.93 o 
   1  13   6     1048.95      856.97     39.58 o 
   2  13   6        4.50       11.12     14.87 o 
   3  13   6      140.31      157.22     23.55 o 
   4  13   6       76.14       86.44     24.41 o 
   5  13   6       19.86       23.79     20.13 o 
   6  13   6       82.43      100.22     27.79 o 
  -7  14   6        6.49       -1.65     24.39 o 
  -6  14   6       34.25       63.59     26.55 o 
  -5  14   6        0.73       20.80     23.80 o 
  -4  14   6      162.28      141.58     47.74 o 
  -3  14   6      376.24      348.84     30.05 o 
  -2  14   6      180.31      143.57     26.20 o 
  -1  14   6       43.33       58.09     21.26 o 
   0  14   6       21.36       38.68     19.66 o 
   1  14   6        5.86        8.96     14.35 o 
   2  14   6        3.51        9.51     15.80 o 
   3  14   6      144.38      169.33     25.25 o 
   4  14   6       60.76       36.18     21.58 o 
   5  14   6      181.16      248.34     43.77 o 
  -6  15   6       26.08       74.97     39.41 o 
  -5  15   6      126.68      173.92     30.67 o 
  -4  15   6      157.90      223.44     32.72 o 
  -3  15   6      584.22      494.41     42.71 o 
  -2  15   6      495.30      519.26     49.62 o 
  -1  15   6      799.04      804.38     47.53 o 
   0  15   6      177.12      209.82     39.20 o 
   1  15   6       56.93       30.94     17.30 o 
   2  15   6      115.16      123.19     34.15 o 
   3  15   6       74.46       61.17     22.50 o 
   4  15   6       11.76       75.87     25.63 o 
   5  15   6       77.25      105.88     28.53 o 
  -6  16   6      206.50      262.21     38.70 o 
  -5  16   6       31.29       20.64     23.97 o 
  -4  16   6       82.67       81.97     28.92 o 
  -3  16   6       35.82       23.16     19.60 o 
  -2  16   6        0.89       -2.79     17.11 o 
  -1  16   6       13.95       15.81     18.39 o 
   0  16   6      984.32     1075.71     47.17 o 
   1  16   6      319.32      420.66     39.77 o 
   2  16   6      896.70      878.45     51.74 o 
   3  16   6     1170.01     1110.52     54.24 o 
   4  16   6      208.63      236.52     36.38 o 
  -5  17   6      112.18      215.27     53.19 o 
  -4  17   6      112.91      123.54     32.30 o 
  -3  17   6      204.02      211.44     29.55 o 
  -2  17   6      472.62      382.77     35.34 o 
  -1  17   6      161.23      137.07     28.86 o 
   0  17   6      271.33      275.32     50.23 o 
   1  17   6      184.60      174.00     28.45 o 
   2  17   6       36.80       65.80     37.81 o 
   3  17   6      328.91      355.58     43.88 o 
   4  17   6       72.98      140.40     32.66 o 
  -4  18   6        0.63        9.96     25.69 o 
  -3  18   6      430.74      331.04     41.28 o 
  -2  18   6      743.82      805.06     48.29 o 
  -1  18   6        3.94        2.24     28.61 o 
   0  18   6      102.09      110.60     32.26 o 
   1  18   6       46.03       49.78     31.18 o 
   2  18   6       15.66       41.89     38.13 o 
   3  18   6       25.64       69.41     32.81 o 
  -3  19   6      305.58      215.06     39.43 o 
  -2  19   6       10.03       -6.88     19.83 o 
  -1  19   6      121.71      100.09     30.89 o 
   0  19   6        6.48       20.33     44.15 o 
   1  19   6       15.16       35.19     25.17 o 
   2  19   6        1.18       -7.22     39.83 o 
  -2  20   6        0.02        2.53     19.86 o 
  -1  20   6       21.60       23.42     24.31 o 
   0  20   6      179.88      170.22     34.95 o 
  -9   1   7        6.40       43.37     18.87 o 
  -8   1   7       10.19       11.32     18.52 o 
  -7   1   7      207.09      225.25     27.08 o 
  -6   1   7      120.77      173.90     25.23 o 
  -5   1   7      101.80      106.22     14.69 o 
  -4   1   7     2438.90     2469.14     49.45 o 
  -3   1   7     3652.23     3888.43     54.27 o 
  -2   1   7      597.59      729.28     16.01 o 
  -1   1   7        5.98        9.33      6.96 o 
   0   1   7      535.71      527.50     19.18 o 
   1   1   7      120.02      109.82     14.24 o 
   2   1   7       62.91       73.85     10.67 o 
   3   1   7     2409.34     2241.62     51.40 o 
   4   1   7     1172.68     1170.66     49.06 o 
   5   1   7       72.72       79.99     17.59 o 
   6   1   7      252.57      186.33     30.35 o 
   7   1   7      225.41      243.35     29.36 o 
   8   1   7      132.02      109.14     23.94 o 
  -9   2   7        6.57        7.01     42.64 o 
  -8   2   7        4.77       22.23     19.54 o 
  -7   2   7        8.37       18.48     19.53 o 
  -6   2   7       18.69      -20.35     20.01 o 
  -5   2   7      235.89      261.52     19.19 o 
  -4   2   7      533.39      535.68     24.31 o 
  -3   2   7      743.24      852.12     27.76 o 
  -2   2   7     3030.69     3158.89     39.30 o 
  -1   2   7      292.11      212.88     11.31 o 
   0   2   7      934.77      898.61     34.82 o 
   1   2   7     7136.48     6793.06    124.72 o 
   2   2   7     4784.41     4736.37     79.35 o 
   3   2   7     1287.79     1237.64     51.61 o 
   4   2   7     1007.86      971.77     30.70 o 
   5   2   7       78.46       98.28     23.57 o 
   6   2   7      386.97      370.09     60.40 o 
   7   2   7       50.70       38.31     21.27 o 
  -9   3   7      140.77      137.70     32.35 o 
  -8   3   7      140.13      134.86     23.15 o 
  -7   3   7      724.65      740.32     55.91 o 
  -6   3   7      557.32      553.92     36.19 o 
  -5   3   7      734.99      761.10     28.62 o 
  -4   3   7     1043.36     1027.60     36.92 o 
  -3   3   7     5140.24     5148.60     72.42 o 
  -2   3   7      829.63      914.44     19.97 o 
  -1   3   7      458.59      479.69     17.10 o 
   0   3   7      542.54      559.76     25.64 o 
   1   3   7       54.93       71.45     13.47 o 
   2   3   7      297.13      279.40     36.09 o 
   3   3   7     1165.20     1061.93     47.98 o 
   4   3   7      246.87      195.97     25.68 o 
   5   3   7     1739.40     1596.92     71.48 o 
   6   3   7     1971.86     1680.87     76.51 o 
   7   3   7      348.11      412.29     45.21 o 
  -9   4   7      192.96      169.03     35.78 o 
  -8   4   7       75.13      107.75     30.00 o 
  -7   4   7        1.50        8.63     21.87 o 
  -6   4   7        0.88       11.34     21.25 o 
  -5   4   7       13.40       28.71     19.44 o 
  -4   4   7        2.24       13.28     10.00 o 
  -3   4   7       35.74       32.99      9.04 o 
  -2   4   7      344.15      326.54     15.94 o 
  -1   4   7      645.22      721.64     26.97 o 
   0   4   7       52.81       35.97     12.14 o 
   1   4   7     1410.96     1317.21     53.05 o 
   2   4   7      436.63      370.14     22.72 o 
   3   4   7      191.86      167.22     18.45 o 
   4   4   7     1472.70     1411.60    118.72 o 
   5   4   7        0.18      -12.51     14.24 o 
   6   4   7        2.65       -0.73     16.65 o 
   7   4   7      195.20      161.85     31.26 o 
  -9   5   7        6.27       76.84     51.17 o 
  -8   5   7        2.59       11.59     22.64 o 
  -7   5   7       88.97      100.97     26.61 o 
  -6   5   7       44.76       20.58     21.77 o 
  -5   5   7       51.20       69.93     15.87 o 
  -4   5   7      372.93      388.35     18.73 o 
  -3   5   7       20.58       24.20     10.06 o 
  -2   5   7      119.68      134.43     15.60 o 
  -1   5   7      226.19      219.06     16.09 o 
   0   5   7        3.92       25.45      9.36 o 
   1   5   7      140.96       86.40     15.06 o 
   2   5   7      325.05      290.66     21.43 o 
   3   5   7      195.71      174.32     19.85 o 
   4   5   7       10.60       15.65     11.88 o 
   5   5   7       90.21       83.35     22.92 o 
   6   5   7       57.67       26.14     19.96 o 
   7   5   7        0.26       -3.67     18.30 o 
  -9   6   7       33.81       69.17     37.70 o 
  -8   6   7       36.47       49.93     27.29 o 
  -7   6   7       29.68       26.56     26.51 o 
  -6   6   7       14.67       50.34     25.93 o 
  -5   6   7      160.57      138.90     16.82 o 
  -4   6   7      535.07      567.15     19.44 o 
  -3   6   7      149.76      124.43     12.87 o 
  -2   6   7      237.19      248.75     19.41 o 
  -1   6   7       43.62       43.45     11.77 o 
   0   6   7       14.04       15.11     10.39 o 
   1   6   7        7.73       -8.70     11.52 o 
   2   6   7      126.55      144.61     17.82 o 
   3   6   7       75.34       71.86     13.29 o 
   4   6   7      204.03      205.34     18.03 o 
   5   6   7       15.05       27.44     18.78 o 
   6   6   7       35.04       20.24     19.32 o 
   7   6   7      247.40      272.34     39.66 o 
  -9   7   7      171.09      137.13     43.39 o 
  -8   7   7       38.25       19.11     30.54 o 
  -7   7   7      290.29      213.81     47.78 o 
  -6   7   7      360.91      425.21     54.35 o 
  -5   7   7      196.46      199.64     19.81 o 
  -4   7   7      359.90      421.47     23.36 o 
  -3   7   7     1131.69     1083.91     31.04 o 
  -2   7   7      921.94      858.31     31.17 o 
  -1   7   7      531.89      583.18     24.81 o 
   0   7   7      134.25      150.55     15.34 o 
   1   7   7       18.87        3.39     10.82 o 
   2   7   7      237.47      216.31     15.13 o 
   3   7   7       22.91       34.04      9.60 o 
   4   7   7      933.97      933.25     34.86 o 
   5   7   7      515.58      528.61     48.96 o 
   6   7   7      265.25      308.44     39.72 o 
   7   7   7      450.45      410.58     47.86 o 
  -8   8   7       30.25       32.64     26.67 o 
  -7   8   7      216.59      201.18     33.56 o 
  -6   8   7       14.16       46.47     21.90 o 
  -5   8   7      127.49      101.63     18.78 o 
  -4   8   7      126.93      151.56     17.98 o 
  -3   8   7      689.28      663.78     30.65 o 
  -2   8   7      113.66      130.50     17.88 o 
  -1   8   7     2525.87     2283.56     54.65 o 
   0   8   7      471.19      528.35     25.62 o 
   1   8   7      136.30      127.39     19.04 o 
   2   8   7       88.28      128.71     17.61 o 
   3   8   7       52.90       66.12     13.20 o 
   4   8   7      590.94      548.02     42.11 o 
   5   8   7        0.35       -5.45     15.18 o 
   6   8   7       43.14        6.34     19.88 o 
   7   8   7       41.72       37.45     23.92 o 
  -8   9   7       60.47       30.28     30.46 o 
  -7   9   7      288.38      266.36     35.37 o 
  -6   9   7      168.73      235.94     46.74 o 
  -5   9   7       89.27      107.77     19.46 o 
  -4   9   7       15.72       39.00     11.20 o 
  -3   9   7      165.47      174.83     31.13 o 
  -2   9   7     1161.40     1155.26     38.48 o 
  -1   9   7       56.61       41.37     16.37 o 
   0   9   7        9.19        0.08     11.82 o 
   1   9   7       28.59       16.44     14.44 o 
   2   9   7      383.88      377.78     29.57 o 
   3   9   7      280.06      298.02     21.23 o 
   4   9   7       68.03       65.42     20.31 o 
   5   9   7      148.78      140.72     26.15 o 
   6   9   7      196.71      162.51     33.03 o 
   7   9   7      198.02      250.56     59.03 o 
  -8  10   7      259.78      249.75     36.33 o 
  -7  10   7       81.72       46.55     25.72 o 
  -6  10   7        7.07       20.39     18.52 o 
  -5  10   7      133.29      163.89     22.52 o 
  -4  10   7        3.46       22.66     12.84 o 
  -3  10   7        1.34      -14.02     17.35 o 
  -2  10   7     5589.44     5319.16    122.86 o 
  -1  10   7      853.61      848.61     40.43 o 
   0  10   7        0.70        8.82     13.64 o 
   1  10   7       72.32       77.39     17.74 o 
   2  10   7      395.42      410.34     27.57 o 
   3  10   7      236.80      246.84     21.24 o 
   4  10   7       68.41       97.39     23.50 o 
   5  10   7        0.04       -5.29     15.42 o 
   6  10   7       89.61      104.92     28.25 o 
  -8  11   7       33.15       15.19     37.60 o 
  -7  11   7       36.78        7.00     24.49 o 
  -6  11   7        0.04        4.75     25.16 o 
  -5  11   7       70.31       58.99     22.43 o 
  -4  11   7       74.78       42.96     29.46 o 
  -3  11   7      784.81      727.44     35.31 o 
  -2  11   7     1565.59     1520.62     68.50 o 
  -1  11   7      204.10      188.53     22.57 o 
   0  11   7      165.83      167.52     21.81 o 
   1  11   7     1930.47     1833.29     52.97 o 
   2  11   7       73.00       86.72     18.02 o 
   3  11   7      171.88      163.74     23.15 o 
   4  11   7        2.04        7.19     26.89 o 
   5  11   7      229.54      245.58     33.81 o 
   6  11   7        6.65        3.84     19.44 o 
  -7  12   7        9.68      -13.86     23.81 o 
  -6  12   7        4.08       63.33     37.49 o 
  -5  12   7       78.28       97.44     25.08 o 
  -4  12   7        0.24       -4.17     22.64 o 
  -3  12   7        1.71       25.05     17.01 o 
  -2  12   7      277.81      337.86     32.10 o 
  -1  12   7     1568.03     1604.08     49.93 o 
   0  12   7      121.59      114.73     26.47 o 
   1  12   7      219.32      217.24     24.53 o 
   2  12   7      919.32      809.46     45.07 o 
   3  12   7      379.32      420.43     34.54 o 
   4  12   7      255.10      192.70     30.95 o 
   5  12   7        5.33       16.21     19.53 o 
   6  12   7       54.79       50.88     25.14 o 
  -7  13   7      124.08      121.61     39.31 o 
  -6  13   7      614.88      645.03     38.36 o 
  -5  13   7     1022.11      946.48     67.79 o 
  -4  13   7      204.69      244.62     32.33 o 
  -3  13   7      117.15      126.83     21.79 o 
  -2  13   7      266.21      300.51     43.60 o 
  -1  13   7        4.43        5.09     19.08 o 
   0  13   7      192.70      184.66     24.00 o 
   1  13   7       28.57       15.36     16.00 o 
   2  13   7      523.03      540.84     44.51 o 
   3  13   7     1233.19     1184.16     51.05 o 
   4  13   7     1352.26     1311.76     64.97 o 
   5  13   7      145.01      202.55     32.43 o 
  -7  14   7        1.73        5.63     35.89 o 
  -6  14   7        0.59      -29.43     20.26 o 
  -5  14   7       17.40        0.30     22.82 o 
  -4  14   7      179.65      179.53     31.52 o 
  -3  14   7      152.37      183.78     24.90 o 
  -2  14   7      858.38      863.30     47.75 o 
  -1  14   7      772.70      831.90     58.28 o 
   0  14   7     1703.90     1657.98     61.96 o 
   1  14   7     1011.96     1081.47     50.41 o 
   2  14   7     1535.62     1549.97     59.45 o 
   3  14   7     1462.13     1533.44     58.69 o 
   4  14   7      271.36      264.00     40.78 o 
   5  14   7      119.96      148.29     31.68 o 
  -6  15   7       99.01       98.13     47.46 o 
  -5  15   7       66.48      105.54     28.55 o 
  -4  15   7       26.14       23.50     29.09 o 
  -3  15   7       42.20       17.09     18.40 o 
  -2  15   7      121.19      108.49     27.91 o 
  -1  15   7       21.39       -9.88     26.40 o 
   0  15   7       57.62       63.76     28.17 o 
   1  15   7        2.29      -10.02     15.96 o 
   2  15   7        2.31        9.45     17.35 o 
   3  15   7       90.88       80.31     22.53 o 
   4  15   7      252.67      264.01     37.92 o 
  -5  16   7       32.47       -8.17     25.54 o 
  -4  16   7      295.19      260.30     35.81 o 
  -3  16   7      320.67      334.84     32.62 o 
  -2  16   7        5.27        4.27     18.72 o 
  -1  16   7      125.81       62.85     23.34 o 
   0  16   7       61.14       35.05     22.38 o 
   1  16   7        7.93       26.02     18.18 o 
   2  16   7       12.87       32.40     18.69 o 
   3  16   7        2.35       12.35     20.69 o 
   4  16   7        8.06       40.10     29.60 o 
  -5  17   7       46.88       45.34     28.29 o 
  -4  17   7        1.21      -12.71     36.22 o 
  -3  17   7        0.51       20.95     26.36 o 
  -2  17   7       10.23       26.48     35.02 o 
  -1  17   7        3.34      -17.02     18.98 o 
   0  17   7      175.94      201.74     34.48 o 
   1  17   7        0.28        1.04     21.53 o 
   2  17   7        9.26       17.11     19.07 o 
   3  17   7       47.28       73.38     28.19 o 
  -4  18   7       75.35      124.12     33.45 o 
  -3  18   7       41.61        9.29     28.22 o 
  -2  18   7      915.91      962.31     53.11 o 
  -1  18   7      979.76     1043.15     77.71 o 
   0  18   7      832.11      806.59     61.06 o 
   1  18   7      208.76      227.75     37.50 o 
   2  18   7       31.33       37.47     20.93 o 
  -2  19   7       51.78       25.61     23.67 o 
  -1  19   7       40.59       50.35     27.59 o 
   0  19   7       88.12       55.81     27.12 o 
   1  19   7        0.25      -15.44     20.65 o 
  -9   0   8        3.09       44.91     50.51 o 
  -8   0   8      188.19      240.68     44.19 o 
  -7   0   8       72.55       98.86     38.23 o 
  -6   0   8      279.13      310.67     54.34 o 
  -5   0   8      616.25      557.60     37.98 o 
  -4   0   8     2443.51     2428.02     73.43 o 
  -3   0   8     1246.18     1362.65     84.49 o 
  -2   0   8     1924.46     2043.94     46.72 o 
  -1   0   8      669.80      646.66     26.52 o 
   0   0   8     1953.88     2061.75     52.24 o 
   1   0   8     1199.91     1109.22     57.64 o 
   2   0   8     3700.71     3469.76     97.77 o 
   3   0   8     3332.83     3449.64     89.25 o 
   4   0   8      464.29      408.44     41.46 o 
   5   0   8        7.83        8.03     16.02 o 
   6   0   8      455.48      440.60     46.50 o 
   7   0   8      789.40      798.03     91.75 o 
  -9   1   8       75.18      113.82     28.22 o 
  -8   1   8      240.09      262.41     31.97 o 
  -7   1   8      437.92      426.09     47.45 o 
  -6   1   8      255.15      251.22     31.35 o 
  -5   1   8      626.96      641.12     25.33 o 
  -4   1   8       23.74        9.39     10.17 o 
  -3   1   8      308.97      328.56     20.23 o 
  -2   1   8      913.73      945.38     28.84 o 
  -1   1   8      371.52      427.24     17.81 o 
   0   1   8     2074.63     2000.48     43.95 o 
   1   1   8     4589.60     4411.20     82.69 o 
   2   1   8     6910.01     6853.44    115.52 o 
   3   1   8     1519.36     1471.84     39.05 o 
   4   1   8      491.16      464.71     48.71 o 
   5   1   8      425.57      401.34     34.58 o 
   6   1   8       51.69       61.73     19.17 o 
   7   1   8        3.49       -1.88     21.39 o 
  -9   2   8       19.37       21.75     25.73 o 
  -8   2   8       10.66       36.15     24.98 o 
  -7   2   8      230.47      188.60     29.98 o 
  -6   2   8        4.65       10.77     23.32 o 
  -5   2   8       12.78       18.23     22.63 o 
  -4   2   8       41.75       50.92     17.46 o 
  -3   2   8      517.78      533.25     26.02 o 
  -2   2   8       26.01       32.08      9.11 o 
  -1   2   8       61.52       84.82     12.14 o 
   0   2   8       85.06       93.88     14.66 o 
   1   2   8      580.17      577.78     31.40 o 
   2   2   8       55.85       67.58     12.69 o 
   3   2   8      783.54      768.51     34.48 o 
   4   2   8      286.73      237.95     61.46 o 
   5   2   8       18.65       -2.62     16.14 o 
   6   2   8        3.46       -3.43     17.35 o 
   7   2   8       53.48       33.57     19.09 o 
  -9   3   8       13.93       25.68     29.88 o 
  -8   3   8       26.80       44.29     25.59 o 
  -7   3   8      125.52      107.73     27.67 o 
  -6   3   8       75.76       37.60     24.75 o 
  -5   3   8        5.49        4.18     21.91 o 
  -4   3   8     2125.09     2148.74     54.19 o 
  -3   3   8      215.41      261.91     22.29 o 
  -2   3   8       10.06       12.61      7.66 o 
  -1   3   8      225.71      257.71     17.83 o 
   0   3   8      189.79      236.38     28.35 o 
   1   3   8        4.77       -0.43     12.22 o 
   2   3   8      168.39      182.74     21.61 o 
   3   3   8       97.45       92.01     13.45 o 
   4   3   8      820.85      686.72     53.13 o 
   5   3   8       32.58       22.55     18.39 o 
   6   3   8       66.50       56.10     23.15 o 
   7   3   8      220.00      269.13     56.14 o 
  -9   4   8        0.22        5.01     51.14 o 
  -8   4   8       29.77       35.20     26.85 o 
  -7   4   8        6.49       24.01     24.69 o 
  -6   4   8       13.81        7.77     22.83 o 
  -5   4   8       67.73       78.43     25.05 o 
  -4   4   8     1029.83     1115.05     49.77 o 
  -3   4   8      284.24      298.64     18.23 o 
  -2   4   8      916.21      950.53     24.84 o 
  -1   4   8      582.45      610.15     23.38 o 
   0   4   8      790.83      842.28     31.54 o 
   1   4   8      693.83      693.59     31.34 o 
   2   4   8      100.18      102.77     17.75 o 
   3   4   8      156.51      164.24     18.27 o 
   4   4   8       64.91       91.16     23.65 o 
   5   4   8       79.19       69.24     23.04 o 
   6   4   8       24.08       14.13     27.91 o 
   7   4   8       95.78       80.09     29.62 o 
  -9   5   8       75.07       64.55     40.08 o 
  -8   5   8      266.08      302.37     68.11 o 
  -7   5   8      133.15      152.37     30.41 o 
  -6   5   8       12.03        0.14     22.28 o 
  -5   5   8      254.49      303.73     34.65 o 
  -4   5   8        5.93       26.32     14.85 o 
  -3   5   8        5.42        2.69     14.38 o 
  -2   5   8      152.04      138.84     14.51 o 
  -1   5   8       27.14       32.67     11.44 o 
   0   5   8      600.18      638.80     30.28 o 
   1   5   8     1098.65     1126.38     37.43 o 
   2   5   8     2163.74     2230.36     53.78 o 
   3   5   8      919.95      853.86     34.01 o 
   4   5   8      541.85      528.52     48.58 o 
   5   5   8     1110.06     1122.47     81.99 o 
   6   5   8      291.97      257.21     51.93 o 
   7   5   8       36.63       68.78     26.48 o 
  -9   6   8       72.86      118.59     45.91 o 
  -8   6   8       27.80        3.54     34.72 o 
  -7   6   8       75.84       72.47     31.23 o 
  -6   6   8      207.73      203.58     35.00 o 
  -5   6   8       51.35       59.25     20.50 o 
  -4   6   8       58.69       41.76     10.57 o 
  -3   6   8     2049.15     1980.73     53.52 o 
  -2   6   8      782.34      788.49     30.43 o 
  -1   6   8      631.83      604.86     25.42 o 
   0   6   8      421.35      468.64     20.72 o 
   1   6   8      233.01      264.07     23.16 o 
   2   6   8       41.21       51.73     15.10 o 
   3   6   8       72.21       54.53     15.39 o 
   4   6   8       29.99       63.50     22.98 o 
   5   6   8      311.96      269.46     38.18 o 
   6   6   8      392.72      385.47     46.35 o 
   7   6   8      259.63      307.20     44.00 o 
  -8   7   8        8.46       53.17     31.32 o 
  -7   7   8        1.08       -3.42     26.79 o 
  -6   7   8       13.57      -13.30     26.00 o 
  -5   7   8        0.11       19.24     13.26 o 
  -4   7   8     1567.33     1610.77     59.89 o 
  -3   7   8      274.00      298.31     22.43 o 
  -2   7   8      590.78      555.06     28.81 o 
  -1   7   8      224.02      226.46     18.50 o 
   0   7   8       33.73       36.46     12.41 o 
   1   7   8       57.89       68.39     15.56 o 
   2   7   8        2.52       10.64     12.35 o 
   3   7   8       76.75       51.36     16.14 o 
   4   7   8       13.01       19.69     17.81 o 
   5   7   8      624.84      531.89     51.75 o 
   6   7   8      378.89      338.96     44.20 o 
  -8   8   8       21.11      -29.71     26.55 o 
  -7   8   8       51.78       72.16     29.86 o 
  -6   8   8       59.26       47.47     26.94 o 
  -5   8   8      228.25      271.93     22.20 o 
  -4   8   8     1245.88     1206.62     32.80 o 
  -3   8   8      140.10      159.13     22.99 o 
  -2   8   8      170.48      175.12     20.21 o 
  -1   8   8      269.27      243.90     23.60 o 
   0   8   8      543.22      591.62     29.36 o 
   1   8   8      746.75      753.25     26.59 o 
   2   8   8       32.16       23.47     13.17 o 
   3   8   8      214.81      192.53     22.95 o 
   4   8   8       51.80       23.27     22.21 o 
   5   8   8       24.56       29.43     20.93 o 
   6   8   8        3.46        0.89     18.93 o 
  -8   9   8       42.16       61.40     54.65 o 
  -7   9   8       24.03       23.58     27.31 o 
  -6   9   8       71.09       78.17     29.59 o 
  -5   9   8      260.44      305.35     24.68 o 
  -4   9   8      152.70      113.81     24.22 o 
  -3   9   8      527.84      586.84     34.54 o 
  -2   9   8      709.25      784.62     34.04 o 
  -1   9   8     1238.45     1305.10     42.97 o 
   0   9   8      316.90      376.54     28.16 o 
   1   9   8      334.00      319.13     26.42 o 
   2   9   8      272.51      301.56     24.86 o 
   3   9   8      498.89      549.43     37.09 o 
   4   9   8      415.63      392.43     39.28 o 
   5   9   8        2.23       10.48     18.38 o 
   6   9   8        3.40       16.47     21.40 o 
  -8  10   8       11.50      -10.82     51.67 o 
  -7  10   8       34.87       47.21     28.12 o 
  -6  10   8      125.78      127.58     39.16 o 
  -5  10   8      456.81      501.46     33.92 o 
  -4  10   8      380.59      446.38     53.02 o 
  -3  10   8      564.87      557.49     38.72 o 
  -2  10   8       40.88       44.59     22.93 o 
  -1  10   8      161.73      166.85     21.44 o 
   0  10   8      299.59      345.71     28.85 o 
   1  10   8      104.28      130.35     19.86 o 
   2  10   8      861.22      818.73     42.79 o 
   3  10   8       57.40       59.57     17.60 o 
   4  10   8       46.54       94.96     25.33 o 
   5  10   8      131.28      109.67     27.49 o 
   6  10   8      119.15      173.59     36.60 o 
  -7  11   8       83.88       52.73     29.88 o 
  -6  11   8      230.86      273.03     38.15 o 
  -5  11   8      385.54      358.54     40.40 o 
  -4  11   8       33.80       38.46     23.67 o 
  -3  11   8      211.12      233.33     32.48 o 
  -2  11   8        0.34        9.09     15.49 o 
  -1  11   8      414.22      471.38     33.70 o 
   0  11   8     1034.03     1061.90     60.45 o 
   1  11   8      827.64      730.54     38.65 o 
   2  11   8      627.53      678.70     41.95 o 
   3  11   8      854.90      885.43     44.90 o 
   4  11   8      416.70      362.73     39.11 o 
   5  11   8      453.48      454.12     45.20 o 
  -7  12   8      115.77       93.22     32.90 o 
  -6  12   8      150.06      106.67     30.74 o 
  -5  12   8      234.63      281.55     39.71 o 
  -4  12   8      907.97      903.57     47.15 o 
  -3  12   8      234.71      304.76     27.76 o 
  -2  12   8      368.24      369.35     33.66 o 
  -1  12   8      755.83      765.50     46.87 o 
   0  12   8     1160.22      969.51     42.16 o 
   1  12   8      430.39      411.15     31.17 o 
   2  12   8        4.90       12.09     14.90 o 
   3  12   8       22.40       12.17     16.31 o 
   4  12   8        2.08       17.34     21.54 o 
   5  12   8       65.34       94.22     29.11 o 
  -7  13   8        0.16       -4.37     27.38 o 
  -6  13   8       20.64       -3.86     26.01 o 
  -5  13   8       87.87      105.34     26.78 o 
  -4  13   8      120.51      164.79     29.76 o 
  -3  13   8        3.87       -1.94     15.61 o 
  -2  13   8      112.53      125.76     25.43 o 
  -1  13   8       95.19       58.29     22.22 o 
   0  13   8        0.41        0.97     22.08 o 
   1  13   8      395.90      400.72     34.09 o 
   2  13   8       81.76       47.75     19.40 o 
   3  13   8       43.19       58.29     20.04 o 
   4  13   8        9.02       39.04     21.76 o 
   5  13   8        0.06        2.06     20.84 o 
  -6  14   8       97.55       74.05     31.01 o 
  -5  14   8       48.49       52.81     26.27 o 
  -4  14   8       63.77       55.99     25.94 o 
  -3  14   8       28.12       26.96     20.62 o 
  -2  14   8        0.52       -7.04     17.01 o 
  -1  14   8      270.53      229.46     30.51 o 
   0  14   8      125.18      201.64     25.26 o 
   1  14   8        6.53        5.33     18.19 o 
   2  14   8       86.47       93.19     22.25 o 
   3  14   8       20.11       29.46     22.61 o 
   4  14   8       55.66       84.73     27.06 o 
  -6  15   8        4.76       -2.94     26.97 o 
  -5  15   8        3.63       13.05     28.52 o 
  -4  15   8       52.85       48.16     25.67 o 
  -3  15   8        0.62      -48.81     32.54 o 
  -2  15   8       18.97       11.49     17.36 o 
  -1  15   8      361.74      308.77     35.39 o 
   0  15   8      324.47      282.27     35.35 o 
   1  15   8      878.68      916.84     51.88 o 
   2  15   8      512.66      507.65     41.23 o 
   3  15   8      356.78      368.78     53.45 o 
   4  15   8      513.54      547.70     52.60 o 
  -5  16   8      222.57      271.79     44.03 o 
  -4  16   8      832.25      791.60     53.54 o 
  -3  16   8      537.04      535.11     46.23 o 
  -2  16   8      803.18      802.25     52.33 o 
  -1  16   8      799.77      794.87    100.09 o 
   0  16   8      469.54      435.51     43.97 o 
   1  16   8       53.57       39.35     21.15 o 
   2  16   8       58.07       84.90     23.10 o 
   3  16   8       68.59       95.51     32.80 o 
  -4  17   8       17.19      -21.38     35.96 o 
  -3  17   8        3.40      -23.41     36.83 o 
  -2  17   8        4.11      -28.69     19.13 o 
  -1  17   8       50.49       23.09     25.39 o 
   0  17   8      186.02      260.50     51.89 o 
   1  17   8      247.70      211.48     35.92 o 
   2  17   8      164.29      210.97     31.58 o 
  -3  18   8      272.82      242.36     40.25 o 
  -2  18   8      136.05      163.08     32.84 o 
  -1  18   8       11.17      -31.10     26.11 o 
   0  18   8       10.39        9.94     22.71 o 
   1  18   8       44.53       47.12     25.46 o 
  -9   1   9       48.72      104.07     32.82 o 
  -8   1   9        2.05       17.26     27.02 o 
  -7   1   9       10.31       49.18     26.96 o 
  -6   1   9      107.29       95.17     27.91 o 
  -5   1   9      169.54      117.01     26.51 o 
  -4   1   9      854.71      817.08     44.77 o 
  -3   1   9      750.80      813.21     31.91 o 
  -2   1   9       29.94       29.38      9.87 o 
  -1   1   9        9.59        2.93      9.58 o 
   0   1   9     1255.02     1259.52     34.67 o 
   1   1   9     2691.28     2756.59     70.88 o 
   2   1   9     4103.69     3978.67     80.07 o 
   3   1   9        2.83       -1.61      9.67 o 
   4   1   9      143.15      136.15     28.96 o 
   5   1   9        9.39       30.58     16.41 o 
   6   1   9       42.22       24.33     17.83 o 
  -9   2   9        3.82       16.81     30.76 o 
  -8   2   9      175.64      219.40     35.32 o 
  -7   2   9      225.57      165.47     31.93 o 
  -6   2   9      612.56      679.01     45.32 o 
  -5   2   9        1.68       25.34     23.52 o 
  -4   2   9      776.74      878.06     43.17 o 
  -3   2   9      459.43      477.77     24.24 o 
  -2   2   9     1863.36     2034.21     34.88 o 
  -1   2   9        6.96       -4.10     11.02 o 
   0   2   9      439.61      444.20     35.37 o 
   1   2   9      441.52      436.72     27.45 o 
   2   2   9      282.88      266.78     22.13 o 
   3   2   9        1.83       -9.23     10.78 o 
   4   2   9      480.11      432.65     46.23 o 
   5   2   9      359.26      361.83     35.37 o 
   6   2   9      296.25      334.25     35.85 o 
  -9   3   9        0.53       -6.58     42.43 o 
  -8   3   9       37.48       46.51     29.17 o 
  -7   3   9       45.86       87.49     28.89 o 
  -6   3   9      302.08      306.06     35.18 o 
  -5   3   9      134.55       97.53     25.91 o 
  -4   3   9      325.05      388.49     38.68 o 
  -3   3   9     1236.20     1203.64     32.59 o 
  -2   3   9     1970.62     2118.10     57.65 o 
  -1   3   9     2524.66     2375.74     54.25 o 
   0   3   9     4486.37     4431.63     86.30 o 
   1   3   9       50.89       67.85     17.57 o 
   2   3   9      839.45      765.03     37.79 o 
   3   3   9      667.62      688.78     34.79 o 
   4   3   9       11.84        2.40     21.35 o 
   5   3   9        0.86        6.46     20.03 o 
   6   3   9      225.82      214.88     37.18 o 
  -8   4   9       92.96       93.43     31.69 o 
  -7   4   9       13.11      -14.73     25.86 o 
  -6   4   9        2.64        2.41     24.75 o 
  -5   4   9      793.62      665.98     43.26 o 
  -4   4   9      108.79      105.61     25.14 o 
  -3   4   9       64.84       79.16     16.03 o 
  -2   4   9        5.61        8.51      9.70 o 
  -1   4   9      291.59      304.97     20.82 o 
   0   4   9      143.38      128.89     21.38 o 
   1   4   9     1988.23     1899.35     57.61 o 
   2   4   9      238.96      288.04     25.97 o 
   3   4   9       29.49       33.02     16.11 o 
   4   4   9      277.43      256.05     36.74 o 
   5   4   9      253.15      262.40     57.71 o 
   6   4   9      236.02      224.50     37.96 o 
  -8   5   9       24.24       12.49     65.92 o 
  -7   5   9        4.87       -2.86     26.77 o 
  -6   5   9      303.30      217.32     33.60 o 
  -5   5   9       13.38        6.07     24.68 o 
  -4   5   9       13.00       25.14     17.17 o 
  -3   5   9      148.14      142.10     17.34 o 
  -2   5   9        0.40        2.48     10.73 o 
  -1   5   9      156.32      138.50     20.22 o 
   0   5   9      184.56      184.07     20.93 o 
   1   5   9       90.28      103.27     17.55 o 
   2   5   9      238.83      222.30     23.87 o 
   3   5   9        0.99        3.00     14.55 o 
   4   5   9       14.69       11.63     18.53 o 
   5   5   9       83.78       84.77     41.53 o 
   6   5   9        0.10        0.52     26.68 o 
  -8   6   9        8.63       30.26     33.67 o 
  -7   6   9       28.06        6.81     30.67 o 
  -6   6   9       11.49        3.48     27.28 o 
  -5   6   9       30.84        7.45     26.16 o 
  -4   6   9      764.52      801.92     35.18 o 
  -3   6   9      319.02      286.47     22.47 o 
  -2   6   9      178.86      145.48     16.18 o 
  -1   6   9      297.15      296.52     21.86 o 
   0   6   9      729.28      797.91     35.31 o 
   1   6   9        6.07      -10.36     12.70 o 
   2   6   9       85.97       92.00     17.59 o 
   3   6   9      168.24      132.01     22.90 o 
   4   6   9       18.24       10.88     19.00 o 
   5   6   9      180.73      194.68     34.97 o 
   6   6   9      324.92      250.84     39.98 o 
  -8   7   9        9.42      -13.40     28.15 o 
  -7   7   9       55.87       34.36     32.10 o 
  -6   7   9       69.81       68.46     30.73 o 
  -5   7   9       28.09       10.65     26.72 o 
  -4   7   9     1825.80     1752.93     48.10 o 
  -3   7   9      577.41      607.88     29.45 o 
  -2   7   9      811.11      854.70     33.62 o 
  -1   7   9      578.48      656.30     35.03 o 
   0   7   9      602.97      609.57     33.36 o 
   1   7   9      468.24      417.63     28.44 o 
   2   7   9      277.35      237.81     22.97 o 
   3   7   9      233.78      312.25     28.80 o 
   4   7   9       31.45       42.14     22.56 o 
   5   7   9       12.28       35.80     26.49 o 
   6   7   9       17.02       33.99     25.35 o 
  -8   8   9       50.13       84.70     51.57 o 
  -7   8   9       22.81       39.19     29.96 o 
  -6   8   9      142.03      132.49     32.83 o 
  -5   8   9      655.34      668.61     51.14 o 
  -4   8   9       71.47       47.13     19.72 o 
  -3   8   9       30.04       17.25     13.47 o 
  -2   8   9      696.30      781.55     35.21 o 
  -1   8   9      206.16      249.05     23.52 o 
   0   8   9       38.87       10.50     13.75 o 
   1   8   9      399.53      363.62     33.29 o 
   2   8   9      210.15      219.87     23.32 o 
   3   8   9      629.65      703.95     79.94 o 
   4   8   9     1375.59     1266.03     72.41 o 
   5   8   9     1165.25     1153.41     72.43 o 
   6   8   9      309.34      312.95     46.98 o 
  -8   9   9       19.24      -29.21     38.01 o 
  -7   9   9        0.03       -4.64     43.63 o 
  -6   9   9        4.01       -5.11     26.36 o 
  -5   9   9      196.92      183.27     33.58 o 
  -4   9   9       22.85       22.71     21.17 o 
  -3   9   9      125.60      157.20     23.20 o 
  -2   9   9      108.97      116.48     22.56 o 
  -1   9   9      860.10      899.68     37.75 o 
   0   9   9     1005.18     1029.14     40.84 o 
   1   9   9      381.37      399.04     29.54 o 
   2   9   9       26.54       35.01     16.71 o 
   3   9   9      930.00      836.90     46.52 o 
   4   9   9      344.01      278.61     36.25 o 
   5   9   9       83.98       64.69     48.54 o 
  -7  10   9       79.66       88.92     32.56 o 
  -6  10   9      133.77       90.49     51.40 o 
  -5  10   9      114.93      153.84     26.46 o 
  -4  10   9       25.62       39.58     23.27 o 
  -3  10   9      104.46      136.77     23.51 o 
  -2  10   9      122.46      121.72     22.64 o 
  -1  10   9      239.05      220.13     30.74 o 
   0  10   9      716.38      672.24     36.67 o 
   1  10   9        0.43       -4.05     13.83 o 
   2  10   9      114.51       90.28     19.85 o 
   3  10   9      544.42      475.99     36.90 o 
   4  10   9      345.69      318.04     42.38 o 
   5  10   9       33.15       28.62     38.19 o 
  -7  11   9        0.36        7.49     29.13 o 
  -6  11   9        0.30       13.13     26.60 o 
  -5  11   9        6.75       -1.36     21.99 o 
  -4  11   9      240.04      261.94     31.21 o 
  -3  11   9        7.64        4.24     16.09 o 
  -2  11   9      217.70      192.40     27.37 o 
  -1  11   9        6.95        3.46     16.88 o 
   0  11   9      145.39      156.72     23.22 o 
   1  11   9       77.32      115.58     20.47 o 
   2  11   9       19.10       11.63     15.40 o 
   3  11   9        3.37       -5.92     15.13 o 
   4  11   9        1.41       -5.03     19.17 o 
   5  11   9      111.35      122.47     30.45 o 
  -7  12   9      175.94      205.51     40.49 o 
  -6  12   9       89.46       78.40     31.75 o 
  -5  12   9       73.98      112.03     27.30 o 
  -4  12   9        1.02       12.57     24.06 o 
  -3  12   9       10.77       18.73     24.38 o 
  -2  12   9       17.70        5.70     18.05 o 
  -1  12   9       99.39       85.18     23.97 o 
   0  12   9        1.52        0.77     15.54 o 
   1  12   9      131.75      134.18     22.94 o 
   2  12   9      145.74      174.11     25.63 o 
   3  12   9      520.98      510.99     49.35 o 
   4  12   9       68.00      108.36     28.12 o 
  -6  13   9       25.81       62.85     35.25 o 
  -5  13   9      177.20      150.14     35.41 o 
  -4  13   9      119.71       98.86     27.06 o 
  -3  13   9      263.29      297.91     29.39 o 
  -2  13   9      523.97      517.70     53.52 o 
  -1  13   9     1147.43     1211.33     61.34 o 
   0  13   9      980.41     1050.13     46.54 o 
   1  13   9     1134.29     1129.49     51.49 o 
   2  13   9      228.98      229.99     28.94 o 
   3  13   9      130.68      181.97     33.70 o 
   4  13   9       71.65      104.18     29.15 o 
  -6  14   9      752.06      733.34     71.54 o 
  -5  14   9      664.17      520.15    112.13 o 
  -4  14   9      209.82      257.23     33.65 o 
  -3  14   9       50.70       60.97     31.98 o 
  -2  14   9       80.63       56.79     22.78 o 
  -1  14   9       12.99        2.98     32.52 o 
   0  14   9      240.00      227.28     32.31 o 
   1  14   9      208.51      201.49     39.60 o 
   2  14   9      130.11      134.25     25.65 o 
   3  14   9       99.58      116.98     37.55 o 
  -5  15   9        1.60        7.73     34.92 o 
  -4  15   9        7.14      -27.06     35.26 o 
  -3  15   9        0.54       -4.77     23.31 o 
  -2  15   9      108.29       75.35     24.60 o 
  -1  15   9      790.94      707.29     49.57 o 
   0  15   9      254.60      261.52     36.85 o 
   1  15   9        1.38       18.52     16.80 o 
   2  15   9        9.22       42.52     28.68 o 
   3  15   9      214.81      338.36     43.47 o 
  -4  16   9        8.02       29.97     32.43 o 
  -3  16   9       19.86        8.14     31.32 o 
  -2  16   9       78.29       48.61     46.08 o 
  -1  16   9       38.05        6.46     22.97 o 
   0  16   9      269.65      256.46     36.51 o 
   1  16   9      218.85      223.07     38.78 o 
   2  16   9      109.42      163.80     28.47 o 
  -3  17   9      185.86      180.63     38.30 o 
  -2  17   9      446.19      345.17     49.77 o 
  -1  17   9      129.65      146.11     32.82 o 
   0  17   9       41.44       59.92     25.71 o 
   1  17   9       97.41       65.39     27.11 o 
  -8   0  10      504.06      478.07     64.05 o 
  -7   0  10       47.97       34.45     40.74 o 
  -6   0  10      506.40      554.75     75.32 o 
  -5   0  10       44.55       25.76     31.70 o 
  -4   0  10      146.36      173.40     40.73 o 
  -3   0  10       64.63      100.12     19.96 o 
  -2   0  10      272.53      329.23     24.63 o 
  -1   0  10      156.00      183.23     22.12 o 
   0   0  10      320.09      307.67     39.90 o 
   1   0  10      641.90      725.18     69.23 o 
   2   0  10     1093.17      962.48     58.69 o 
   3   0  10      378.37      392.71     62.46 o 
   4   0  10      129.95      157.65     45.48 o 
   5   0  10        6.85       30.19     32.08 o 
   6   0  10      147.44      214.26     55.75 o 
  -8   1  10      160.68      140.68     35.24 o 
  -7   1  10      198.39      158.02     39.95 o 
  -6   1  10      289.97      346.21     37.80 o 
  -5   1  10       89.92       90.61     25.80 o 
  -4   1  10      180.98      202.22     27.45 o 
  -3   1  10      566.07      564.68     34.07 o 
  -2   1  10     1425.94     1476.87     32.65 o 
  -1   1  10      127.28      127.07     14.63 o 
   0   1  10      593.87      621.00     25.38 o 
   1   1  10      112.81      114.47     20.26 o 
   2   1  10       21.72       10.00     14.26 o 
   3   1  10      441.33      451.10     38.47 o 
   4   1  10       16.59       30.52     19.29 o 
   5   1  10       43.58       21.28     21.88 o 
   6   1  10      283.97      355.14     48.16 o 
  -8   2  10        1.09       11.79     30.56 o 
  -7   2  10       77.59      109.53     40.72 o 
  -6   2  10       48.05       47.35     28.09 o 
  -5   2  10        0.20      -11.52     22.80 o 
  -4   2  10       73.92      101.39     23.57 o 
  -3   2  10      111.68      108.78     17.27 o 
  -2   2  10     1317.43     1275.23     34.82 o 
  -1   2  10      480.16      443.65     26.33 o 
   0   2  10       98.53       86.85     14.32 o 
   1   2  10      213.23      209.53     21.62 o 
   2   2  10      326.68      332.09     25.61 o 
   3   2  10       16.21       18.79     13.63 o 
   4   2  10        0.43       22.71     15.94 o 
   5   2  10        4.23       11.22     16.32 o 
   6   2  10       54.15       41.21     20.53 o 
  -8   3  10      101.50       83.33     34.44 o 
  -7   3  10        2.59       20.25     27.57 o 
  -6   3  10       28.00       -4.28     25.50 o 
  -5   3  10      133.63      193.72     30.35 o 
  -4   3  10       34.28       11.56     20.73 o 
  -3   3  10       18.72       39.86     14.81 o 
  -2   3  10     1379.02     1335.22     40.92 o 
  -1   3  10      767.09      793.54     36.05 o 
   0   3  10     1210.04     1123.61     33.28 o 
   1   3  10      731.08      723.60     36.24 o 
   2   3  10      311.96      289.99     24.22 o 
   3   3  10      164.57      172.13     22.05 o 
   4   3  10        3.33       -0.61     17.86 o 
   5   3  10      104.96      105.13     23.79 o 
   6   3  10        1.01       12.10     17.29 o 
  -8   4  10        4.93      -82.09     54.72 o 
  -7   4  10        2.55      -31.10     31.58 o 
  -6   4  10     1286.53     1275.60     59.29 o 
  -5   4  10        1.54       -5.66     23.27 o 
  -4   4  10        9.95        3.32     21.16 o 
  -3   4  10       85.24      101.72     19.90 o 
  -2   4  10       63.92       74.41     16.15 o 
  -1   4  10     1258.64     1208.81     39.42 o 
   0   4  10       73.87       71.77     16.17 o 
   1   4  10      592.84      626.66     38.29 o 
   2   4  10     1745.43     1744.59     56.36 o 
   3   4  10      855.37      834.32     49.21 o 
   4   4  10      722.30      723.52     62.75 o 
   5   4  10       26.90        7.73     20.41 o 
   6   4  10      218.95      227.22     41.18 o 
  -8   5  10       28.59      -57.26     60.42 o 
  -7   5  10      179.84      145.43     38.28 o 
  -6   5  10      677.20      578.61     53.06 o 
  -5   5  10      274.88      227.21     46.09 o 
  -4   5  10      777.60      745.00     53.32 o 
  -3   5  10     1419.03     1457.51     49.31 o 
  -2   5  10     1587.68     1684.00     51.31 o 
  -1   5  10       10.01       11.46     12.29 o 
   0   5  10       35.55       30.64     16.55 o 
   1   5  10        0.72       -4.83     13.96 o 
   2   5  10        2.04      -11.25     13.77 o 
   3   5  10      279.82      280.11     31.94 o 
   4   5  10      337.19      293.86     42.37 o 
   5   5  10      423.84      426.91     51.01 o 
  -8   6  10       98.74       54.19     37.04 o 
  -7   6  10       84.80       94.75     36.12 o 
  -6   6  10      395.02      397.69     46.06 o 
  -5   6  10        2.35       10.81     29.46 o 
  -4   6  10      176.51      216.75     52.46 o 
  -3   6  10       94.80      101.90     16.28 o 
  -2   6  10      375.37      389.01     23.08 o 
  -1   6  10     3042.87     2951.20     60.21 o 
   0   6  10      121.91      136.46     19.64 o 
   1   6  10      217.21      268.49     24.34 o 
   2   6  10     1046.76     1045.24     55.60 o 
   3   6  10     2106.79     1994.65     72.55 o 
   4   6  10     1097.73     1103.19     68.35 o 
   5   6  10      402.17      400.74     53.07 o 
  -8   7  10       40.80       27.08     39.58 o 
  -7   7  10       24.20        3.85     31.96 o 
  -6   7  10      189.36      218.16     38.84 o 
  -5   7  10        9.22       -1.82     26.63 o 
  -4   7  10      372.73      344.08     40.00 o 
  -3   7  10      423.53      454.70     27.70 o 
  -2   7  10       51.43       79.32     14.71 o 
  -1   7  10      371.03      446.97     28.88 o 
   0   7  10       56.26       69.85     17.05 o 
   1   7  10      457.05      387.94     28.46 o 
   2   7  10       38.87       34.78     16.88 o 
   3   7  10      367.18      330.81     60.56 o 
   4   7  10      154.64      148.16     33.56 o 
   5   7  10       51.36       74.55     29.31 o 
  -7   8  10        2.02      -40.88     27.25 o 
  -6   8  10       99.27      135.99     35.19 o 
  -5   8  10       18.96       49.08     28.46 o 
  -4   8  10        4.29        7.06     24.86 o 
  -3   8  10      198.26      246.06     22.10 o 
  -2   8  10       91.48       70.07     19.84 o 
  -1   8  10        0.76       17.84     14.52 o 
   0   8  10        7.72       36.03     16.04 o 
   1   8  10      516.95      486.13     32.21 o 
   2   8  10       53.29       42.17     17.66 o 
   3   8  10      124.88      137.07     32.11 o 
   4   8  10      116.19      110.36     30.38 o 
   5   8  10       58.76       84.49     30.14 o 
  -7   9  10       66.38       21.01     30.98 o 
  -6   9  10       89.83        6.69     28.60 o 
  -5   9  10       31.82       12.70     38.39 o 
  -4   9  10      378.78      456.96     54.51 o 
  -3   9  10        1.05       16.69     12.88 o 
  -2   9  10      249.01      200.44     27.17 o 
  -1   9  10       56.83       51.36     16.76 o 
   0   9  10       65.19       37.83     20.18 o 
   1   9  10        2.57      -17.49     13.84 o 
   2   9  10       77.04       57.58     19.97 o 
   3   9  10        1.67        1.49     17.89 o 
   4   9  10       41.20       24.92     25.30 o 
   5   9  10      262.56      208.57     40.69 o 
  -7  10  10       44.05       16.69     30.33 o 
  -6  10  10        3.84       18.25     28.06 o 
  -5  10  10       25.02       29.66     25.75 o 
  -4  10  10       22.69       33.88     34.47 o 
  -3  10  10        2.81        4.66     19.32 o 
  -2  10  10      117.26       75.56     22.84 o 
  -1  10  10      683.74      752.08     38.39 o 
   0  10  10     1319.09     1259.61     46.05 o 
   1  10  10     1172.78     1207.76     45.66 o 
   2  10  10      596.42      529.74     39.23 o 
   3  10  10      317.50      369.26     40.78 o 
   4  10  10      171.94      207.37     36.95 o 
  -6  11  10      250.97      219.68     39.97 o 
  -5  11  10      518.99      458.84     48.28 o 
  -4  11  10      107.04      115.89     30.49 o 
  -3  11  10      338.15      400.21     42.55 o 
  -2  11  10      435.20      486.11     57.11 o 
  -1  11  10      748.77      716.02     45.54 o 
   0  11  10      170.74      156.99     30.66 o 
   1  11  10      355.77      374.89     33.20 o 
   2  11  10       47.13       86.56     21.63 o 
   3  11  10        2.43       40.38     22.48 o 
   4  11  10      154.98      165.77     33.42 o 
  -6  12  10        6.20      -10.25     28.20 o 
  -5  12  10       21.28       31.26     27.11 o 
  -4  12  10        0.01      -39.77     49.86 o 
  -3  12  10        0.52        1.24     55.52 o 
  -2  12  10       17.91       34.57     20.25 o 
  -1  12  10      443.71      440.00     57.99 o 
   0  12  10      693.04      636.42     39.11 o 
   1  12  10      214.90      203.29     31.98 o 
   2  12  10       65.11      106.27     22.95 o 
   3  12  10      115.95      174.55     45.19 o 
  -5  13  10        0.06       20.64     28.76 o 
  -4  13  10       72.31       83.51     33.75 o 
  -3  13  10       67.18       97.35     31.88 o 
  -2  13  10        3.34      -14.52     18.12 o 
  -1  13  10       19.63       12.11     27.80 o 
   0  13  10      114.33       46.34     22.20 o 
   1  13  10      132.91      192.19     47.43 o 
   2  13  10      210.39      169.72     27.80 o 
   3  13  10        0.18       36.14     24.45 o 
  -5  14  10        7.86       -6.00     36.07 o 
  -4  14  10       49.15       54.70     50.47 o 
  -3  14  10        4.17      -27.14     23.76 o 
  -2  14  10      119.08      125.08     26.71 o 
  -1  14  10        1.00       -3.12     23.18 o 
   0  14  10      367.88      389.17     42.22 o 
   1  14  10       34.63       24.86     23.26 o 
   2  14  10       26.12       41.93     20.74 o 
  -4  15  10      430.90      476.77     68.16 o 
  -3  15  10       37.71       32.34     49.69 o 
  -2  15  10       23.46       -3.99     26.95 o 
  -1  15  10      327.93      367.89     40.11 o 
   0  15  10       53.41       73.90     27.26 o 
   1  15  10       27.29       11.32     28.30 o 
  -3  16  10       69.37       58.93     33.82 o 
  -2  16  10      114.98      146.91    103.11 o 
  -1  16  10      146.65      122.69     31.10 o 
   0  16  10      265.31      285.24     39.59 o 
  -8   1  11       12.09      -27.66     30.64 o 
  -7   1  11      342.29      331.27     49.26 o 
  -6   1  11       59.52       74.17     27.71 o 
  -5   1  11       28.54       55.86     25.30 o 
  -4   1  11      193.64      209.92     28.79 o 
  -3   1  11       13.80        7.02     20.49 o 
  -2   1  11      138.98      151.64     16.24 o 
  -1   1  11       66.94       59.68     14.29 o 
   0   1  11        1.11       -9.51     19.12 o 
   1   1  11     1367.41     1476.94     53.89 o 
   2   1  11       51.91       71.62     19.57 o 
   3   1  11       27.71       16.79     31.55 o 
   4   1  11        8.67       10.53     20.53 o 
   5   1  11        8.82       -7.52     19.69 o 
  -8   2  11      339.70      401.37     62.71 o 
  -7   2  11       12.10      -44.08     29.55 o 
  -6   2  11        1.92       22.36     26.48 o 
  -5   2  11       47.18       33.26     25.73 o 
  -4   2  11      153.90      169.17     27.69 o 
  -3   2  11      152.35      153.12     25.18 o 
  -2   2  11      490.08      479.29     28.24 o 
  -1   2  11      547.10      560.70     27.97 o 
   0   2  11      247.34      236.37     19.02 o 
   1   2  11      867.87      868.79     43.37 o 
   2   2  11      604.14      687.48     71.65 o 
   3   2  11        0.70       -7.65     14.70 o 
   4   2  11      237.92      207.65     30.73 o 
   5   2  11       21.52       21.35     23.58 o 
  -8   3  11      319.21      307.70     43.88 o 
  -7   3  11      210.77      272.69     39.47 o 
  -6   3  11       14.73      -28.60     25.60 o 
  -5   3  11       25.11       35.43     25.62 o 
  -4   3  11      227.09      181.24     28.65 o 
  -3   3  11      127.87      180.70     36.03 o 
  -2   3  11       11.02       13.40     12.59 o 
  -1   3  11      269.57      259.33     22.23 o 
   0   3  11      299.32      364.45     24.21 o 
   1   3  11      360.57      400.29     29.84 o 
   2   3  11      250.67      297.54     26.00 o 
   3   3  11      644.26      658.97     48.75 o 
   4   3  11      158.61      169.86     36.42 o 
   5   3  11      773.42      789.03     56.46 o 
  -8   4  11       60.66      -12.82     33.10 o 
  -7   4  11       39.84      -28.39     28.66 o 
  -6   4  11       15.81      -12.70     25.17 o 
  -5   4  11       14.24      -21.25     26.02 o 
  -4   4  11      522.40      531.20     48.42 o 
  -3   4  11      466.25      462.22     42.95 o 
  -2   4  11      257.27      299.62     30.32 o 
  -1   4  11      317.74      374.20     26.33 o 
   0   4  11      743.43      858.02     37.00 o 
   1   4  11     1356.02     1368.13     46.79 o 
   2   4  11      271.14      221.68     23.60 o 
   3   4  11       11.68       -1.51     15.57 o 
   4   4  11      200.38      259.52     33.49 o 
   5   4  11        2.22       -1.69     17.83 o 
  -7   5  11       33.01      -18.71     31.93 o 
  -6   5  11      205.68      176.21     39.04 o 
  -5   5  11       20.68       13.09     28.26 o 
  -4   5  11        3.54      -10.53     23.94 o 
  -3   5  11       84.52       41.15     26.76 o 
  -2   5  11     1198.12     1189.97     47.33 o 
  -1   5  11      670.34      653.65     33.41 o 
   0   5  11       81.51       82.40     20.12 o 
   1   5  11       55.53       32.26     16.10 o 
   2   5  11       25.84       37.91     19.36 o 
   3   5  11      291.52      269.78     41.62 o 
   4   5  11       26.41       19.88     22.58 o 
   5   5  11        9.59       24.44     25.24 o 
  -7   6  11        8.97      -10.98     32.67 o 
  -6   6  11       49.42       49.83     31.82 o 
  -5   6  11      103.07       87.85     32.44 o 
  -4   6  11       99.97       59.96     30.02 o 
  -3   6  11        3.20       -4.74     21.49 o 
  -2   6  11       40.54       65.43     16.13 o 
  -1   6  11      317.27      346.68     24.28 o 
   0   6  11      331.99      351.02     28.60 o 
   1   6  11      280.43      286.14     29.93 o 
   2   6  11      321.49      325.97     36.18 o 
   3   6  11        6.49      -12.28     19.05 o 
   4   6  11      193.50      207.15     77.85 o 
  -7   7  11       27.16       24.44     63.34 o 
  -6   7  11      309.48      349.58     54.11 o 
  -5   7  11      181.58      153.81     35.30 o 
  -4   7  11      152.86      127.29     38.38 o 
  -3   7  11       82.24       66.08     19.72 o 
  -2   7  11       10.98        6.55     18.05 o 
  -1   7  11        6.73       16.59     12.77 o 
   0   7  11      167.08      191.74     23.45 o 
   1   7  11     1109.34     1049.51     48.58 o 
   2   7  11      840.51      743.84     52.52 o 
   3   7  11     1067.00     1160.14     73.72 o 
   4   7  11      818.83      781.21     90.06 o 
  -7   8  11        3.84      -19.54     39.49 o 
  -6   8  11        3.23       22.67     32.13 o 
  -5   8  11       21.45       32.12     30.57 o 
  -4   8  11      479.04      420.43     45.07 o 
  -3   8  11     1589.64     1660.20     54.75 o 
  -2   8  11      751.32      748.56     36.35 o 
  -1   8  11      614.69      693.45     37.17 o 
   0   8  11     1065.09      976.18     45.41 o 
   1   8  11      890.09      902.01     43.93 o 
   2   8  11      360.90      383.56     39.66 o 
   3   8  11      235.85      199.84     38.06 o 
   4   8  11       20.14       30.07     39.74 o 
  -6   9  11       71.35       82.67     35.46 o 
  -5   9  11      296.01      299.96     42.84 o 
  -4   9  11      362.35      368.92     44.17 o 
  -3   9  11      403.87      465.03     72.97 o 
  -2   9  11      151.52      166.49     21.68 o 
  -1   9  11       26.64       27.36     17.79 o 
   0   9  11      136.64      144.94     21.79 o 
   1   9  11      176.74      196.18     26.53 o 
   2   9  11      512.56      483.15     43.46 o 
   3   9  11      574.65      637.61     82.05 o 
   4   9  11      274.79      290.24     74.71 o 
  -6  10  11       27.47       25.39     38.12 o 
  -5  10  11       24.78       -2.71     26.65 o 
  -4  10  11       23.71       13.07     26.34 o 
  -3  10  11        3.90       20.66     30.62 o 
  -2  10  11      261.25      305.69     31.21 o 
  -1  10  11       59.04       62.67     23.59 o 
   0  10  11       84.68       97.58     20.48 o 
   1  10  11       33.52       56.77     23.44 o 
   2  10  11      103.69      116.73     23.61 o 
   3  10  11       42.07       62.07     29.62 o 
  -6  11  11        0.12       -0.20     28.84 o 
  -5  11  11        1.48      -10.39     54.39 o 
  -4  11  11       19.53       -5.77     27.51 o 
  -3  11  11       66.94      108.96     30.91 o 
  -2  11  11      164.79      150.48     28.24 o 
  -1  11  11      263.79      280.54     34.33 o 
   0  11  11      158.94      114.14     24.74 o 
   1  11  11       18.54       30.40     18.78 o 
   2  11  11       49.70       78.65     21.91 o 
   3  11  11        0.34       10.21     21.12 o 
  -5  12  11       38.55       -4.31     48.82 o 
  -4  12  11       18.31      -19.87     40.18 o 
  -3  12  11      163.21      206.47     42.79 o 
  -2  12  11      257.36      270.28     51.36 o 
  -1  12  11      471.33      542.50     42.55 o 
   0  12  11      197.46      212.16     40.97 o 
   1  12  11       72.79       77.47     22.57 o 
   2  12  11       64.10       64.48     22.42 o 
  -4  13  11        5.60      -20.01     37.95 o 
  -3  13  11       17.92       -9.57     52.34 o 
  -2  13  11        8.19      -15.51     25.20 o 
  -1  13  11       10.18       -3.59     37.25 o 
   0  13  11       41.37       55.37     23.92 o 
   1  13  11       53.81       80.39     26.36 o 
   2  13  11      163.91      198.90     35.15 o 
  -4  14  11       51.71       67.04     46.00 o 
  -3  14  11      154.50      102.11     47.65 o 
  -2  14  11      175.92      176.98     37.14 o 
  -1  14  11       84.54       66.20     43.09 o 
   0  14  11      554.00      447.48     46.15 o 
   1  14  11      214.30      247.18     48.84 o 
  -2  15  11       41.25        7.26     95.53 o 
  -1  15  11       33.32       48.52     24.47 o 
  -7   0  12      129.75       64.97     92.27 o 
  -6   0  12       23.54      -14.29     34.25 o 
  -5   0  12        4.63       15.44     32.20 o 
  -4   0  12        2.84       -4.34     28.59 o 
  -3   0  12      636.53      752.39     55.18 o 
  -2   0  12      827.19      821.96     48.74 o 
  -1   0  12      815.57      874.96    125.68 o 
   0   0  12      287.69      268.63     87.21 o 
   1   0  12       25.24       24.48     23.79 o 
   2   0  12        0.11        2.61     38.70 o 
   3   0  12        6.18       18.84     32.14 o 
   4   0  12       92.05      183.67     53.31 o 
  -7   1  12       74.04       63.42     39.44 o 
  -6   1  12       35.75       85.10     30.56 o 
  -5   1  12       25.72       13.03     23.68 o 
  -4   1  12       24.74       64.14     24.37 o 
  -3   1  12      450.77      508.61     62.11 o 
  -2   1  12      212.80      225.14     19.82 o 
  -1   1  12      384.61      407.40     34.26 o 
   0   1  12       67.73       81.11     21.68 o 
   1   1  12       11.10       40.21     19.38 o 
   2   1  12      111.78      132.21     27.16 o 
   3   1  12      630.37      652.86     62.85 o 
   4   1  12      137.90      149.21     35.78 o 
  -7   2  12       11.01        7.41     30.00 o 
  -6   2  12       52.92       32.01     26.88 o 
  -5   2  12      119.29      177.70     46.94 o 
  -4   2  12       21.15       10.05     20.22 o 
  -3   2  12        8.82        1.40     23.70 o 
  -2   2  12      171.18      221.58     25.52 o 
  -1   2  12      379.51      341.38     32.51 o 
   0   2  12       58.49       44.13     20.01 o 
   1   2  12      146.64      153.33     25.24 o 
   2   2  12       62.35       51.46     22.17 o 
   3   2  12       16.52       34.05     23.92 o 
   4   2  12       54.43       95.13     31.20 o 
  -7   3  12        8.52      -16.71     30.06 o 
  -6   3  12       28.54       11.97     27.55 o 
  -5   3  12        7.31      -15.75     33.72 o 
  -4   3  12        9.10        9.37     27.54 o 
  -3   3  12      186.98      148.31     31.73 o 
  -2   3  12       38.58       49.87     17.96 o 
  -1   3  12      126.03      158.36     19.44 o 
   0   3  12       51.36       29.08     19.05 o 
   1   3  12        0.12      -15.88     16.17 o 
   2   3  12        4.99       13.13     18.86 o 
   3   3  12       42.65       91.54     29.20 o 
   4   3  12      118.44      134.96     35.26 o 
  -7   4  12       97.98       51.88     35.11 o 
  -6   4  12      167.38      161.29     39.80 o 
  -5   4  12      191.85      199.35     38.46 o 
  -4   4  12       26.55       19.10     28.23 o 
  -3   4  12      311.28      386.00     88.51 o 
  -2   4  12      136.37       99.78     21.38 o 
  -1   4  12     1186.00     1111.64     50.17 o 
   0   4  12       12.63       30.89     19.68 o 
   1   4  12      494.60      478.03     37.85 o 
   2   4  12       63.23       55.77     19.37 o 
   3   4  12      223.77      217.64     31.83 o 
   4   4  12       18.65        7.16     20.15 o 
  -7   5  12        7.21       -9.47     36.22 o 
  -6   5  12       20.29        8.64     32.72 o 
  -5   5  12       10.03        8.18     29.65 o 
  -4   5  12       13.54       11.75     27.28 o 
  -3   5  12      465.19      517.73     46.72 o 
  -2   5  12      702.64      751.14     43.58 o 
  -1   5  12      564.31      601.94     33.96 o 
   0   5  12      704.49      727.45     45.73 o 
   1   5  12      745.16      760.40     41.64 o 
   2   5  12      940.31      964.77     51.04 o 
   3   5  12     1177.07     1192.52     61.96 o 
   4   5  12        6.45       -1.15     18.33 o 
  -6   6  12      250.47      132.47     38.86 o 
  -5   6  12      590.62      620.78    104.94 o 
  -4   6  12      476.49      488.08     48.13 o 
  -3   6  12      780.29      896.10     55.83 o 
  -2   6  12     1020.12     1034.65     47.57 o 
  -1   6  12        4.92        0.60     13.89 o 
   0   6  12        0.47       -0.98     15.15 o 
   1   6  12       51.10        7.19     17.60 o 
   2   6  12       24.18       19.58     17.69 o 
   3   6  12        8.37      -14.29     21.60 o 
   4   6  12      193.91      222.34     42.25 o 
  -6   7  12        0.06       -1.52     36.88 o 
  -5   7  12       86.36       62.53     29.94 o 
  -4   7  12       94.53       53.28     29.50 o 
  -3   7  12      380.67      300.67     49.83 o 
  -2   7  12       29.58       31.87     20.07 o 
  -1   7  12      142.04      171.34     26.13 o 
   0   7  12     1085.95     1141.29     46.69 o 
   1   7  12      445.59      411.49     41.25 o 
   2   7  12      243.29      199.89     31.45 o 
   3   7  12      201.33      237.42     42.12 o 
  -6   8  12        3.11       22.06     29.39 o 
  -5   8  12       63.49       77.18     41.15 o 
  -4   8  12       54.68       36.16     47.19 o 
  -3   8  12      424.71      344.50     48.31 o 
  -2   8  12       82.06      117.29     20.30 o 
  -1   8  12       42.09       30.59     16.29 o 
   0   8  12       93.91       98.63     23.57 o 
   1   8  12        0.54       12.00     19.47 o 
   2   8  12       64.94       52.91     23.14 o 
   3   8  12        2.29        9.60     24.92 o 
  -6   9  12        1.32      -23.73     37.65 o 
  -5   9  12       51.85       16.89     36.93 o 
  -4   9  12      311.78      308.78     45.95 o 
  -3   9  12       94.25      138.58     34.17 o 
  -2   9  12      342.64      359.72     31.98 o 
  -1   9  12      118.74      150.31     21.91 o 
   0   9  12       27.00       41.59     20.65 o 
   1   9  12      363.55      381.34     35.19 o 
   2   9  12       52.57       88.34     32.15 o 
   3   9  12      214.29      244.01     46.01 o 
  -5  10  12      546.18      521.48     54.65 o 
  -4  10  12      304.88      272.05     42.04 o 
  -3  10  12       56.47       73.32     31.01 o 
  -2  10  12       55.58      100.08     53.84 o 
  -1  10  12      517.35      511.52     49.60 o 
   0  10  12      355.93      385.38     36.73 o 
   1  10  12       18.19       37.01     20.41 o 
   2  10  12        2.04       43.00     23.42 o 
  -5  11  12        5.51      -11.88     29.59 o 
  -4  11  12      165.11       81.47     35.71 o 
  -3  11  12       10.94       26.60     46.81 o 
  -2  11  12        0.95      -29.34     66.10 o 
  -1  11  12      410.20      525.17     42.10 o 
   0  11  12     1000.59     1001.65     62.74 o 
   1  11  12      311.70      326.65     48.82 o 
   2  11  12      207.71      254.21     37.05 o 
  -4  12  12      134.40      121.99     37.47 o 
  -3  12  12        0.83      -23.56     57.49 o 
  -2  12  12      162.94      151.16     34.74 o 
  -1  12  12       22.86       12.59     22.15 o 
   0  12  12       71.95       72.26     27.52 o 
   1  12  12       40.92       48.85     37.34 o 
  -3  13  12        5.14       -8.31     38.11 o 
  -2  13  12        8.90       34.87     92.75 o 
  -1  13  12      133.77      179.70     49.05 o 
   0  13  12       97.75      150.38     52.16 o 
  -6   1  13       21.19        0.78     34.51 o 
  -5   1  13       82.23       29.11     38.83 o 
  -4   1  13        1.18      -21.38     20.92 o 
  -3   1  13       27.61       86.00     36.06 o 
  -2   1  13       84.23       77.83     45.33 o 
  -1   1  13      188.97      191.54     27.54 o 
   0   1  13        7.98      -10.00     21.94 o 
   1   1  13       81.09       49.51     21.41 o 
   2   1  13        0.62      -16.62     19.39 o 
   3   1  13      115.00      106.22     34.55 o 
  -6   2  13       16.41      -20.51     28.08 o 
  -5   2  13      122.57       72.27     30.05 o 
  -4   2  13        0.62      -47.14     44.51 o 
  -3   2  13      375.69      399.16     80.22 o 
  -2   2  13       11.48      -48.77     36.65 o 
  -1   2  13      169.92      172.42     27.82 o 
   0   2  13      152.89      192.34     31.23 o 
   1   2  13      331.99      357.43     36.19 o 
   2   2  13     1194.68     1381.43     82.23 o 
   3   2  13      877.09      879.29     76.66 o 
  -6   3  13       70.27      -10.56     31.95 o 
  -5   3  13      110.54       95.07     46.80 o 
  -4   3  13       75.69       60.12     29.50 o 
  -3   3  13     1024.40     1067.99     59.14 o 
  -2   3  13      503.14      405.38     60.97 o 
  -1   3  13      113.65      188.32     34.27 o 
   0   3  13      182.53      234.68     30.31 o 
   1   3  13      300.62      297.09     32.91 o 
   2   3  13       80.33       61.54     28.46 o 
   3   3  13       85.58       91.85     31.99 o 
  -6   4  13       82.19       71.17     37.26 o 
  -5   4  13       86.85      104.86     36.86 o 
  -4   4  13      154.79      146.38     35.21 o 
  -3   4  13        1.69      -21.71     22.86 o 
  -2   4  13        0.02      -46.06     38.63 o 
  -1   4  13       33.59       13.46     52.13 o 
   0   4  13        0.53        7.01     18.32 o 
   1   4  13       18.24       -0.25     20.30 o 
   2   4  13      201.87      209.50     40.71 o 
   3   4  13       98.59       98.86     33.22 o 
  -6   5  13       50.86        3.97     46.01 o 
  -5   5  13        6.71       -4.41     29.36 o 
  -4   5  13       47.97       39.19     28.72 o 
  -3   5  13        2.16       15.63     25.13 o 
  -2   5  13      175.68       67.67     44.69 o 
  -1   5  13      131.12      165.10     33.30 o 
   0   5  13      202.85      194.18     29.17 o 
   1   5  13      142.14      101.44     27.39 o 
   2   5  13      268.85      273.13     36.50 o 
   3   5  13       14.58       23.06     21.71 o 
  -6   6  13       60.46       39.03     44.37 o 
  -5   6  13      143.88      107.98     36.09 o 
  -4   6  13        0.12      -29.54     37.48 o 
  -3   6  13        8.15        7.88     32.46 o 
  -2   6  13       25.25       -1.76     24.11 o 
  -1   6  13        2.58      -19.14     22.51 o 
   0   6  13       85.54       97.34     24.30 o 
   1   6  13      226.79      197.33     27.93 o 
   2   6  13        5.22      -12.51     17.61 o 
  -5   7  13      244.24      250.88     56.20 o 
  -4   7  13      659.63      654.10     76.12 o 
  -3   7  13        8.25       -5.24     24.71 o 
  -2   7  13      118.88      146.63     32.55 o 
  -1   7  13      188.04      204.33     37.31 o 
   0   7  13      116.25       99.37     25.20 o 
   1   7  13      302.09      419.06     44.70 o 
   2   7  13        2.49       19.05     20.89 o 
  -5   8  13      315.87      276.93     46.66 o 
  -4   8  13      195.46      173.10     38.63 o 
  -3   8  13        0.09       10.57     30.04 o 
  -2   8  13        0.21       14.21     26.30 o 
  -1   8  13      110.56      131.11     27.17 o 
   0   8  13      123.49      134.77     26.80 o 
   1   8  13       85.02       71.75     22.25 o 
   2   8  13      713.61      605.32     64.43 o 
  -4   9  13        1.39      -14.53     27.10 o 
  -3   9  13      532.91      463.35     49.71 o 
  -2   9  13      579.76      597.83     56.22 o 
  -1   9  13      192.39      209.44     31.64 o 
   0   9  13      262.61      265.61     47.84 o 
   1   9  13       50.21        4.53     26.68 o 
  -4  10  13       39.10       99.72     50.32 o 
  -3  10  13       75.17       88.70     51.94 o 
  -2  10  13       93.07       38.94     37.95 o 
  -1  10  13      324.40      363.82     32.18 o 
   0  10  13      303.05      341.71     39.98 o 
  -2  11  13       46.05      -29.56    146.47 o 
  -1  11  13       86.90       71.39     22.17 o 
  -5   0  14      306.07       86.12     80.06 o 
  -4   0  14      108.00      169.02     81.87 o 
  -3   0  14      709.57      640.16    108.49 o 
  -2   0  14      979.75     1037.20    125.95 o 
  -1   0  14     1077.43     1079.93    127.38 o 
   0   0  14      936.57     1054.83     82.49 o 
   1   0  14      382.37      565.87     85.53 o 
   2   0  14      118.51      141.11     50.38 o 
  -5   1  14       40.14       25.83     55.28 o 
  -4   1  14       66.92      102.00     53.84 o 
  -3   1  14      151.17       41.43     47.37 o 
  -2   1  14      159.15      127.18     49.01 o 
  -1   1  14      210.58      156.96     49.09 o 
   0   1  14        0.03       -5.56     18.74 o 
   1   1  14      158.34      227.86     41.86 o 
   2   1  14      102.66      100.98     37.12 o 
  -5   2  14      125.98      136.64     55.87 o 
  -4   2  14        6.55      -69.06     46.04 o 
  -3   2  14        0.42      -60.63     40.42 o 
  -2   2  14        0.19       63.24     56.71 o 
  -1   2  14       10.97      -39.84     35.89 o 
   0   2  14        3.01       -9.38     29.15 o 
   1   2  14      198.64      291.78     39.15 o 
   2   2  14      464.97      456.37     56.53 o 
  -5   3  14        3.64      -10.19     31.45 o 
  -4   3  14       27.65       -9.52     47.67 o 
  -3   3  14       27.42      -54.74     42.15 o 
  -2   3  14       14.04      -43.92     40.13 o 
  -1   3  14       20.39      -32.07     38.07 o 
   0   3  14      376.55      413.64     39.23 o 
   1   3  14      204.77      244.66     37.04 o 
  -5   4  14        2.72      -27.81     29.14 o 
  -4   4  14       26.96       -0.96     46.77 o 
  -3   4  14      116.00       96.94     51.05 o 
  -2   4  14      477.54      508.76    120.60 o 
  -1   4  14      353.97      302.58     58.03 o 
   0   4  14      273.34      261.39     40.16 o 
   1   4  14      317.75      303.31     39.77 o 
  -4   5  14       65.58       -7.26     86.81 o 
  -3   5  14        0.90      -64.24     42.83 o 
  -2   5  14        2.44      -57.69     38.79 o 
  -1   5  14      111.38       63.27     45.89 o 
   0   5  14      103.77      139.30     34.12 o 
   1   5  14        2.32       -0.11     22.18 o 
  -4   6  14        4.63       -7.09     33.79 o 
  -3   6  14      205.30       73.62     52.65 o 
  -2   6  14       40.20       31.84    106.77 o 
  -1   6  14       81.76       -4.63     42.20 o 
   0   6  14      385.09      342.96     43.56 o 
   1   6  14      380.86      455.19     47.00 o 
  -3   7  14      163.51      134.16     72.80 o 
  -2   7  14       12.89      -39.10     42.27 o 
  -1   7  14       12.89       32.57     44.05 o 
   0   7  14        0.39       32.28     29.37 o 
  -3   8  14       11.19      -36.37     43.83 o 
  -2   8  14        6.72      -55.23     36.82 o 
  -1   8  14       26.78      -54.25     36.17 o 
  -3   1  15        8.61      -53.93     45.26 o 
  -2   1  15      298.15      236.66     59.08 o 
  -1   1  15       50.93       30.39     46.21 o 
  -3   2  15      398.12      251.47     62.00 o 
  -2   2  15      755.87      758.19     83.39 o 
  -1   2  15      406.62      321.41     63.07 o 
  -2   3  15        0.14      -59.01     44.59 o 
                                                 
